# Supplementary material for: 2-(Benzo[d]thia­zol-2-ylsulfan­yl)-N-(6-methyl-2-pyrid­yl)acetamide
Source: Acta Crystallogr Sect E Struct Rep Online. 2009 Apr 2;65(Pt 5):o958. doi: 10.1107/S1600536809011519 (PMC2977658; doi:10.1107/S1600536809011519)
Supplement: Supplementary file 1 [file e-65-0o958-sup1.cif]

##############################################################################
###                                                                        ###
###        Electronic paper (Acta Crystallographica Section E)             ###
###                                                                        ###
##############################################################################
#                                                                            #
# This CIF contains the data in a paper accepted for publication in Acta     #
# Crystallographica Section E. It conforms to the requirements of Notes      #
# for Authors for Section E, and has been peer reviewed under the auspices   #
# of the IUCr Commission on Journals.                                        #
#                                                                            #
# Full details of the Crystallographic Information File format               #
# are given in the paper "The Crystallographic Information File (CIF):       #
# a New Standard Archive File for Crystallography" by S. R. Hall, F. H.      #
# Allen and I. D. Brown [Acta Cryst. (1991), A47, 655-685].                  #
#                                                                            #
# The current version of the core CIF dictionary is obtainable from          #
# ftp://ftp.iucr.org/pub/cif_core.dic. The current version number is 2.4.    #
#                                                                            #
# Software is freely available for graphical display of the structure(s) in  #
# this CIF.  For information consult the CIF home page http://www.iucr.org/  #
# cif/home.html                                                              #
#                                                                            #
# This file may be used for bona fide research purposes within the           #
# scientific community so long as proper attribution is given to the journal # 
# article from which it was obtained.                                        #
#                                                                            #
##############################################################################
                                             
data_global
_audit_creation_method     SHELXL-97
_journal_date_recd_electronic     2009-03-24
_journal_date_accepted     2009-03-28
_journal_name_full     'Acta Crystallographica, Section E'
_journal_year     2009
_journal_volume     65
_journal_issue      5
_journal_page_first     o958
_journal_page_last     o958
_journal_paper_category     QO
_journal_coeditor_code     AT2753
_publ_contact_author_name     'Bing Zhao'
_publ_contact_author_address
; Qiqihar University,
  Chemistry and Chemical Engineering Institute,
  Heilongjiang, Qiqihar 161006,
  People's Republic of China
;
_publ_contact_author_email     zhao_submit@yahoo.com.cn
_publ_contact_author_fax     ?
_publ_contact_author_phone     ?
_publ_section_title
;
2-(Benzo[<i>d</i>]thiazol-2-ylsulfanyl)-<i>N</i>-(6-methyl-2-pyridyl)acetamide
;
loop_
    _publ_author_name
    _publ_author_footnote
    _publ_author_address
    'Bing Zhao' .
;
  Chemistry and Chemical Engineering Institute,
  Qiqihar University,
  Heilongjiang, Qiqihar 161006,
  People's Republic of China
;
    'Hui Wang' .
;
  Hermann Gmeiner Vocational Technical College,
  Qiqihar University,
  Heilongjiang, Qiqihar 161006,
  People's Republic of China
;
    'Qiang Li' .
;
  School of Chemical Engineering,
  University of Science and Technology,
  Liaoning Anshan, 114051,
  People's Republic of China
;
    'Yan Gao' .
;
  School of Chemical Engineering,
  University of Science and Technology,
  Liaoning Anshan, 114051,
  People's Republic of China
;
    'Dong Liang' .
;
  School of Chemical Engineering,
  University of Science and Technology,
  Liaoning Anshan, 114051,
  People's Republic of China
;
data_I
_chemical_name_systematic
;
2-(Benzo[<i>d</i>]thiazol-2-ylsulfanyl)-<i>N</i>-(6-methyl-2-pyridyl)acetamide
;
_chemical_name_common     ?
_chemical_formula_moiety     'C15 H13 N3 O S2'
_chemical_formula_sum     'C15 H13 N3 O S2'
_chemical_formula_structural     ?
_chemical_formula_analytical     ?
_chemical_formula_iupac     'C15 H13 N3 O S2'
_chemical_formula_weight     315.40
_chemical_melting_point     ?
_symmetry_cell_setting     triclinic
_symmetry_space_group_name_H-M     'P -1'
_symmetry_space_group_name_Hall     '-P 1'
loop_
    _symmetry_equiv_pos_as_xyz
    'x, y, z'
    '-x, -y, -z'
_cell_length_a     8.1919(16)
_cell_length_b     9.0818(18)
_cell_length_c     11.107(2)
_cell_angle_alpha     74.78(3)
_cell_angle_beta     89.55(3)
_cell_angle_gamma     69.34(3)
_cell_volume     742.8(3)
_cell_formula_units_Z     2
_cell_measurement_reflns_used     2582
_cell_measurement_theta_min     1.909
_cell_measurement_theta_max     27.908
_cell_measurement_temperature     113(2)
_exptl_crystal_description     prism
_exptl_crystal_colour     colourless
_exptl_crystal_size_max     0.16
_exptl_crystal_size_mid     0.14
_exptl_crystal_size_min     0.10
_exptl_crystal_density_diffrn     1.410
_exptl_crystal_density_meas     ?
_exptl_crystal_density_method     'not measured'
_exptl_crystal_F_000     328
_exptl_absorpt_coefficient_mu     0.360
_exptl_absorpt_correction_type     'multi-scan'
_exptl_absorpt_process_details     '(SADABS; Sheldrick, 1996)'
_exptl_absorpt_correction_T_min     0.9447
_exptl_absorpt_correction_T_max     0.9649
_exptl_special_details
;
;
_diffrn_ambient_temperature     113(2)
_diffrn_radiation_type     'Mo K\a'
_diffrn_radiation_wavelength     0.71073
_diffrn_radiation_source     'rotating anode'
_diffrn_radiation_monochromator     confocal
_diffrn_measurement_device_type     'Rigaku Saturn'
_diffrn_measurement_method     \w
_diffrn_detector_area_resol_mean     ?
_diffrn_reflns_number     9391
_diffrn_reflns_av_R_equivalents     0.0483
_diffrn_reflns_av_sigmaI/netI     0.0681
_diffrn_reflns_theta_min     1.91
_diffrn_reflns_theta_max     27.89
_diffrn_reflns_theta_full     27.89
_diffrn_measured_fraction_theta_max     0.995
_diffrn_measured_fraction_theta_full     0.995
_diffrn_reflns_limit_h_min     -10
_diffrn_reflns_limit_h_max     10
_diffrn_reflns_limit_k_min     -11
_diffrn_reflns_limit_k_max     11
_diffrn_reflns_limit_l_min     -14
_diffrn_reflns_limit_l_max     14
_diffrn_standards_number     0
_diffrn_standards_interval_count     0
_diffrn_standards_interval_time     0
_diffrn_standards_decay_%     0
_refine_special_details
;
Refinement of <i>F</i>^2^ against ALL reflections. The weighted <i>R</i>-factor
<i>wR</i> and goodness of fit <i>S</i> are based on <i>F</i>^2^, conventional
<i>R</i>-factors <i>R</i> are based on <i>F</i>, with <i>F</i> set to zero for
negative <i>F</i>^2^. The threshold expression of <i>F</i>^2^ >
\s(<i>F</i>^2^) is used only for calculating <i>R</i>-factors(gt) <i>etc</i>.
and is not relevant to the choice of reflections for refinement.
<i>R</i>-factors based on <i>F</i>^2^ are statistically about twice as large
as those based on <i>F</i>, and <i>R</i>- factors based on ALL data will be
even larger.
;
_reflns_number_total     3526
_reflns_number_gt     2615
_reflns_threshold_expression     I>2\s(I)
_refine_ls_structure_factor_coef     Fsqd
_refine_ls_matrix_type     full
_refine_ls_R_factor_all     0.0521
_refine_ls_R_factor_gt     0.0373
_refine_ls_wR_factor_gt     0.0860
_refine_ls_wR_factor_ref     0.0920
_refine_ls_goodness_of_fit_ref     0.992
_refine_ls_restrained_S_all     0.992
_refine_ls_number_reflns     3526
_refine_ls_number_parameters     195
_refine_ls_number_restraints     0
_refine_ls_hydrogen_treatment     mixed
_refine_ls_weighting_scheme     calc
_refine_ls_weighting_details
                      'w=1/[\s^2^(Fo^2^)+(0.0398P)^2^] where P=(Fo^2^+2Fc^2^)/3'
_atom_sites_solution_hydrogens     geom
_atom_sites_solution_primary     direct
_atom_sites_solution_secondary     difmap
_refine_ls_shift/su_max     0.001
_refine_ls_shift/su_mean     0.000
_refine_diff_density_max     0.235
_refine_diff_density_min     -0.379
_refine_ls_extinction_method     none
_refine_ls_extinction_coef     ?
loop_
    _atom_type_symbol
    _atom_type_description
    _atom_type_scat_dispersion_real
    _atom_type_scat_dispersion_imag
    _atom_type_scat_source
    C C 0.0033 0.0016
; International Tables
Vol. C, Tables 4.2.6.8 and 6.1.1.4
;
    H H 0.0000 0.0000
; International Tables
Vol. C, Tables 4.2.6.8 and 6.1.1.4
;
    N N 0.0061 0.0033
; International Tables
Vol. C, Tables 4.2.6.8 and 6.1.1.4
;
    O O 0.0106 0.0060
; International Tables
Vol. C, Tables 4.2.6.8 and 6.1.1.4
;
    S S 0.1246 0.1234
; International Tables
Vol. C, Tables 4.2.6.8 and 6.1.1.4
;
_computing_data_collection
                 'CrystalClear (Molecular Structure Corporation & Rigaku, 1999)'
_computing_cell_refinement
                 'CrystalClear (Molecular Structure Corporation & Rigaku, 1999)'
_computing_data_reduction
                 'CrystalClear (Molecular Structure Corporation & Rigaku, 1999)'
_computing_structure_solution     'SHELXS97 (Sheldrick, 2008)'
_computing_structure_refinement     'SHELXL97 (Sheldrick, 2008)'
_computing_molecular_graphics     'SHELXTL (Sheldrick, 2008)'
_computing_publication_material     'SHELXTL (Sheldrick, 2008)'
loop_
    _atom_site_type_symbol
    _atom_site_label
    _atom_site_fract_x
    _atom_site_fract_y
    _atom_site_fract_z
    _atom_site_U_iso_or_equiv
    _atom_site_adp_type
    _atom_site_calc_flag
    _atom_site_refinement_flags
    _atom_site_occupancy
    _atom_site_disorder_assembly
    _atom_site_disorder_group
    S S1 0.08893(5) 1.05001(5) 0.25028(4) 0.02336(13) Uani d . 1 . .
    S S2 0.20597(5) 1.15671(5) 0.45732(4) 0.02242(13) Uani d . 1 . .
    N N1 0.74042(17) 0.74849(16) 0.19582(13) 0.0200(3) Uani d . 1 . .
    N N2 0.45173(18) 0.88209(17) 0.12486(14) 0.0210(3) Uani d . 1 . .
    N N3 0.37052(17) 1.13818(15) 0.25715(13) 0.0192(3) Uani d . 1 . .
    O O1 0.24938(15) 0.82797(14) 0.02096(13) 0.0320(3) Uani d . 1 . .
    C C1 0.6056(2) 0.74785(18) 0.12785(15) 0.0189(4) Uani d . 1 . .
    C C2 0.6186(2) 0.62959(19) 0.06672(16) 0.0217(4) Uani d . 1 . .
    H H2 0.5203 0.6332 0.0196 0.026 Uiso calc R 1 . .
    C C3 0.7803(2) 0.50655(19) 0.07723(16) 0.0233(4) Uani d . 1 . .
    H H3 0.7949 0.4229 0.0371 0.028 Uiso calc R 1 . .
    C C4 0.9210(2) 0.50511(19) 0.14621(16) 0.0217(4) Uani d . 1 . .
    H H4 1.0329 0.4214 0.1533 0.026 Uiso calc R 1 . .
    C C5 0.8961(2) 0.62787(19) 0.20491(16) 0.0204(4) Uani d . 1 . .
    C C6 1.0426(2) 0.6313(2) 0.28327(18) 0.0300(4) Uani d . 1 . .
    H H6A 1.0281 0.7452 0.2761 0.045 Uiso calc R 1 . .
    H H6B 1.1550 0.5765 0.2538 0.045 Uiso calc R 1 . .
    H H6C 1.0403 0.5745 0.3711 0.045 Uiso calc R 1 . .
    C C7 0.2879(2) 0.9140(2) 0.07486(16) 0.0217(4) Uani d . 1 . .
    C C8 0.1511(2) 1.06990(19) 0.09143(16) 0.0222(4) Uani d . 1 . .
    H H8A 0.0453 1.1009 0.0339 0.027 Uiso calc R 1 . .
    H H8B 0.1975 1.1594 0.0676 0.027 Uiso calc R 1 . .
    C C9 0.2379(2) 1.11504(18) 0.31235(16) 0.0193(4) Uani d . 1 . .
    C C10 0.4590(2) 1.19559(18) 0.32980(15) 0.0184(4) Uani d . 1 . .
    C C11 0.3900(2) 1.21228(18) 0.44347(16) 0.0194(4) Uani d . 1 . .
    C C12 0.4660(2) 1.26537(19) 0.52672(16) 0.0239(4) Uani d . 1 . .
    H H12 0.4194 1.2750 0.6041 0.029 Uiso calc R 1 . .
    C C13 0.6122(2) 1.3037(2) 0.49261(17) 0.0257(4) Uani d . 1 . .
    H H13 0.6667 1.3405 0.5476 0.031 Uiso calc R 1 . .
    C C14 0.6811(2) 1.2894(2) 0.37940(17) 0.0255(4) Uani d . 1 . .
    H H14 0.7806 1.3181 0.3583 0.031 Uiso calc R 1 . .
    C C15 0.6076(2) 1.23436(19) 0.29716(16) 0.0225(4) Uani d . 1 . .
    H H15 0.6563 1.2231 0.2207 0.027 Uiso calc R 1 . .
    H H2A 0.463(2) 0.951(2) 0.1624(17) 0.027(5) Uiso d . 1 . .
loop_
    _atom_site_aniso_label
    _atom_site_aniso_U_11
    _atom_site_aniso_U_22
    _atom_site_aniso_U_33
    _atom_site_aniso_U_12
    _atom_site_aniso_U_13
    _atom_site_aniso_U_23
    S1 0.0181(2) 0.0224(2) 0.0319(3) -0.00785(18) 0.00497(18) -0.0107(2)
    S2 0.0215(3) 0.0227(2) 0.0215(2) -0.00602(18) 0.00643(18) -0.00652(18)
    N1 0.0180(7) 0.0194(7) 0.0224(8) -0.0055(6) 0.0019(6) -0.0072(6)
    N2 0.0166(8) 0.0207(7) 0.0274(8) -0.0035(6) -0.0001(6) -0.0139(7)
    N3 0.0175(8) 0.0178(7) 0.0215(7) -0.0049(6) 0.0015(6) -0.0062(6)
    O1 0.0229(7) 0.0330(7) 0.0440(8) -0.0057(5) -0.0046(6) -0.0229(7)
    C1 0.0186(9) 0.0183(8) 0.0186(8) -0.0054(7) 0.0036(7) -0.0052(7)
    C2 0.0220(9) 0.0220(8) 0.0237(9) -0.0086(7) 0.0046(7) -0.0095(7)
    C3 0.0281(10) 0.0191(8) 0.0246(9) -0.0088(7) 0.0078(8) -0.0094(7)
    C4 0.0206(9) 0.0156(8) 0.0250(9) -0.0032(7) 0.0070(7) -0.0042(7)
    C5 0.0187(9) 0.0191(8) 0.0207(9) -0.0056(7) 0.0046(7) -0.0030(7)
    C6 0.0215(10) 0.0271(9) 0.0374(11) -0.0034(8) -0.0007(8) -0.0097(9)
    C7 0.0178(9) 0.0236(8) 0.0230(9) -0.0056(7) 0.0016(7) -0.0082(8)
    C8 0.0179(9) 0.0229(9) 0.0252(9) -0.0046(7) -0.0016(7) -0.0096(8)
    C9 0.0185(9) 0.0137(7) 0.0211(9) -0.0005(6) 0.0015(7) -0.0047(7)
    C10 0.0198(9) 0.0142(7) 0.0188(8) -0.0036(6) -0.0017(7) -0.0041(7)
    C11 0.0194(9) 0.0147(8) 0.0199(9) -0.0023(6) 0.0010(7) -0.0033(7)
    C12 0.0284(10) 0.0212(8) 0.0178(9) -0.0029(7) -0.0002(7) -0.0068(7)
    C13 0.0289(10) 0.0201(8) 0.0270(10) -0.0068(7) -0.0042(8) -0.0076(8)
    C14 0.0255(10) 0.0233(9) 0.0284(10) -0.0115(8) -0.0009(8) -0.0046(8)
    C15 0.0216(9) 0.0241(9) 0.0208(9) -0.0081(7) 0.0043(7) -0.0049(7)
_geom_special_details
;
All e.s.d.'s (except the e.s.d. in the dihedral angle between two l.s. planes)
are estimated using the full covariance matrix. The cell e.s.d.'s are taken
into account individually in the estimation of e.s.d.'s in distances, angles
and torsion angles; correlations between e.s.d.'s in cell parameters are only
used when they are defined by crystal symmetry. An approximate (isotropic)
treatment of cell e.s.d.'s is used for estimating e.s.d.'s involving l.s.
planes.
;
loop_
    _geom_bond_atom_site_label_1
    _geom_bond_atom_site_label_2
    _geom_bond_site_symmetry_2
    _geom_bond_distance
    _geom_bond_publ_flag
    S1 C9 . 1.7462(17) yes
    S1 C8 . 1.8133(18) yes
    S2 C11 . 1.7444(17) ?
    S2 C9 . 1.7459(17) ?
    N1 C5 . 1.340(2) ?
    N1 C1 . 1.345(2) ?
    N2 C7 . 1.359(2) ?
    N2 C1 . 1.404(2) ?
    N2 H2A . 0.863(17) ?
    N3 C9 . 1.297(2) ?
    N3 C10 . 1.395(2) ?
    O1 C7 . 1.2212(19) ?
    C1 C2 . 1.388(2) ?
    C2 C3 . 1.381(2) ?
    C2 H2 . 0.9500 ?
    C3 C4 . 1.383(2) ?
    C3 H3 . 0.9500 ?
    C4 C5 . 1.389(2) ?
    C4 H4 . 0.9500 ?
    C5 C6 . 1.502(2) ?
    C6 H6A . 0.9800 ?
    C6 H6B . 0.9800 ?
    C6 H6C . 0.9800 ?
    C7 C8 . 1.519(2) ?
    C8 H8A . 0.9900 ?
    C8 H8B . 0.9900 ?
    C10 C11 . 1.402(2) ?
    C10 C15 . 1.402(2) ?
    C11 C12 . 1.389(2) ?
    C12 C13 . 1.385(2) ?
    C12 H12 . 0.9500 ?
    C13 C14 . 1.393(3) ?
    C13 H13 . 0.9500 ?
    C14 C15 . 1.381(2) ?
    C14 H14 . 0.9500 ?
    C15 H15 . 0.9500 ?
loop_
    _geom_angle_atom_site_label_1
    _geom_angle_atom_site_label_2
    _geom_angle_atom_site_label_3
    _geom_angle_site_symmetry_1
    _geom_angle_site_symmetry_3
    _geom_angle
    _geom_angle_publ_flag
    C9 S1 C8 . . 100.19(8) ?
    C11 S2 C9 . . 88.51(8) ?
    C5 N1 C1 . . 117.98(13) ?
    C7 N2 C1 . . 128.33(14) ?
    C7 N2 H2A . . 116.3(12) ?
    C1 N2 H2A . . 115.3(12) ?
    C9 N3 C10 . . 110.02(14) ?
    N1 C1 C2 . . 123.80(15) ?
    N1 C1 N2 . . 111.89(13) ?
    C2 C1 N2 . . 124.31(15) ?
    C3 C2 C1 . . 117.24(15) ?
    C3 C2 H2 . . 121.4 ?
    C1 C2 H2 . . 121.4 ?
    C2 C3 C4 . . 119.97(15) ?
    C2 C3 H3 . . 120.0 ?
    C4 C3 H3 . . 120.0 ?
    C3 C4 C5 . . 119.00(16) ?
    C3 C4 H4 . . 120.5 ?
    C5 C4 H4 . . 120.5 ?
    N1 C5 C4 . . 122.01(15) ?
    N1 C5 C6 . . 116.40(14) ?
    C4 C5 C6 . . 121.59(15) ?
    C5 C6 H6A . . 109.5 ?
    C5 C6 H6B . . 109.5 ?
    H6A C6 H6B . . 109.5 ?
    C5 C6 H6C . . 109.5 ?
    H6A C6 H6C . . 109.5 ?
    H6B C6 H6C . . 109.5 ?
    O1 C7 N2 . . 124.63(16) ?
    O1 C7 C8 . . 121.40(15) ?
    N2 C7 C8 . . 113.96(14) ?
    C7 C8 S1 . . 113.25(12) ?
    C7 C8 H8A . . 108.9 ?
    S1 C8 H8A . . 108.9 ?
    C7 C8 H8B . . 108.9 ?
    S1 C8 H8B . . 108.9 ?
    H8A C8 H8B . . 107.7 ?
    N3 C9 S2 . . 116.86(12) ?
    N3 C9 S1 . . 124.62(13) ?
    S2 C9 S1 . . 118.51(10) ?
    N3 C10 C11 . . 115.18(15) ?
    N3 C10 C15 . . 124.86(16) ?
    C11 C10 C15 . . 119.96(15) ?
    C12 C11 C10 . . 121.74(16) ?
    C12 C11 S2 . . 128.85(14) ?
    C10 C11 S2 . . 109.42(12) ?
    C13 C12 C11 . . 117.45(17) ?
    C13 C12 H12 . . 121.3 ?
    C11 C12 H12 . . 121.3 ?
    C12 C13 C14 . . 121.46(16) ?
    C12 C13 H13 . . 119.3 ?
    C14 C13 H13 . . 119.3 ?
    C15 C14 C13 . . 121.31(17) ?
    C15 C14 H14 . . 119.3 ?
    C13 C14 H14 . . 119.3 ?
    C14 C15 C10 . . 118.07(16) ?
    C14 C15 H15 . . 121.0 ?
    C10 C15 H15 . . 121.0 ?
loop_
    _geom_torsion_atom_site_label_1
    _geom_torsion_atom_site_label_2
    _geom_torsion_atom_site_label_3
    _geom_torsion_atom_site_label_4
    _geom_torsion_site_symmetry_1
    _geom_torsion_site_symmetry_2
    _geom_torsion_site_symmetry_3
    _geom_torsion_site_symmetry_4
    _geom_torsion
    _geom_torsion_publ_flag
    C5 N1 C1 C2 . . . . 0.0(3) ?
    C5 N1 C1 N2 . . . . -179.13(14) ?
    C7 N2 C1 N1 . . . . -173.97(16) ?
    C7 N2 C1 C2 . . . . 6.9(3) ?
    N1 C1 C2 C3 . . . . -0.1(3) ?
    N2 C1 C2 C3 . . . . 178.95(16) ?
    C1 C2 C3 C4 . . . . -0.2(2) ?
    C2 C3 C4 C5 . . . . 0.5(2) ?
    C1 N1 C5 C4 . . . . 0.3(2) ?
    C1 N1 C5 C6 . . . . -179.05(15) ?
    C3 C4 C5 N1 . . . . -0.6(3) ?
    C3 C4 C5 C6 . . . . 178.74(16) ?
    C1 N2 C7 O1 . . . . -1.3(3) ?
    C1 N2 C7 C8 . . . . 178.66(15) yes
    O1 C7 C8 S1 . . . . 105.85(18) ?
    N2 C7 C8 S1 . . . . -74.11(17) ?
    C9 S1 C8 C7 . . . . 91.58(12) ?
    C10 N3 C9 S2 . . . . -0.76(17) ?
    C10 N3 C9 S1 . . . . 177.84(11) ?
    C11 S2 C9 N3 . . . . 0.20(13) ?
    C11 S2 C9 S1 . . . . -178.48(10) ?
    C8 S1 C9 N3 . . . . -10.77(15) ?
    C8 S1 C9 S2 . . . . 167.80(9) ?
    C9 N3 C10 C11 . . . . 1.10(19) ?
    C9 N3 C10 C15 . . . . -179.48(14) ?
    N3 C10 C11 C12 . . . . 178.84(14) ?
    C15 C10 C11 C12 . . . . -0.6(2) ?
    N3 C10 C11 S2 . . . . -0.95(17) ?
    C15 C10 C11 S2 . . . . 179.60(12) ?
    C9 S2 C11 C12 . . . . -179.36(15) ?
    C9 S2 C11 C10 . . . . 0.42(12) ?
    C10 C11 C12 C13 . . . . 0.8(2) ?
    S2 C11 C12 C13 . . . . -179.40(12) ?
    C11 C12 C13 C14 . . . . -0.1(2) ?
    C12 C13 C14 C15 . . . . -0.8(3) ?
    C13 C14 C15 C10 . . . . 1.1(2) ?
    N3 C10 C15 C14 . . . . -179.76(14) ?
    C11 C10 C15 C14 . . . . -0.4(2) ?
loop_
    _geom_hbond_atom_site_label_D
    _geom_hbond_atom_site_label_H
    _geom_hbond_atom_site_label_A
    _geom_hbond_site_symmetry_A
    _geom_hbond_distance_DH
    _geom_hbond_distance_HA
    _geom_hbond_distance_DA
    _geom_hbond_angle_DHA
    _geom_hbond_publ_flag
    N2 H2A N3 . 0.867(18) 2.142(18) 2.949(2) 154.6(16) yes
    C2 H2 O1 . 0.9500 2.3000 2.890(2) 119.00 yes
    C8 H8A O1 2_575 0.9900 2.3100 3.239(2) 156.00 yes
    C8 H8B N3 . 0.9900 2.4700 2.905(2) 106.00 yes
    C12 H12 N1 2_676 0.9500 2.5700 3.498(2) 166.00 yes
    C8 H8B Cg2 2_675 0.99 2.68 3.494(2) 140 yes
