# Supplementary material for: 2-(Benzo[d]thia­zol-2-ylsulfan­yl)-N-(6-methyl-2-pyrid­yl)acetamide
Source: Acta Crystallogr Sect E Struct Rep Online. 2009 Apr 2;65(Pt 5):o958. doi: 10.1107/S1600536809011519 (PMC2977658; doi:10.1107/S1600536809011519)
Supplement: Supplementary file 2 [file e-65-0o958-Isup2.hkl]

# 
# h,k,l, Fc-squared, Fo-squared, sigma(Fo-squared) and status flag 
# 
data_I
_shelx_title ' R81225F in P-1' 
_shelx_refln_list_code          4 
_shelx_F_calc_maximum      108.15 
_exptl_crystal_F_000       328.00 
_reflns_d_resolution_high  0.7597 
 
loop_ 
 _symmetry_equiv_pos_as_xyz 
 'x, y, z' 
 '-x, -y, -z' 
 
_cell_length_a     8.1919 
_cell_length_b     9.0818 
_cell_length_c    11.1072 
_cell_angle_alpha  74.778 
_cell_angle_beta   89.549 
_cell_angle_gamma  69.342 
 
_shelx_F_squared_multiplier     1.000 
 
loop_ 
 _refln_index_h 
 _refln_index_k 
 _refln_index_l 
 _refln_F_squared_calc 
 _refln_F_squared_meas 
 _refln_F_squared_sigma 
 _refln_observed_status 
   1   0   0      344.28      334.07      4.66 o 
   2   0   0      330.68      364.72      7.14 o 
   3   0   0       43.75       45.28      1.71 o 
   4   0   0       34.58       45.09      4.37 o 
   5   0   0       96.79       98.15      4.18 o 
   6   0   0      946.17      953.69     26.41 o 
   7   0   0      444.41      422.97     23.79 o 
   8   0   0        5.73        6.22      2.78 o 
   9   0   0        1.30        4.00      2.48 o 
  10   0   0       66.03       68.41     23.56 o 
  -9   1   0        3.14        5.66      2.43 o 
  -8   1   0      178.66      174.11     25.90 o 
  -7   1   0       98.62       94.14      8.18 o 
  -6   1   0        0.64        1.79      2.52 o 
  -5   1   0        7.94        5.74      2.03 o 
  -4   1   0      388.54      366.05     12.81 o 
  -3   1   0       41.38       39.86      2.94 o 
  -2   1   0        3.28       10.02      2.02 o 
  -1   1   0      990.69      899.98     10.50 o 
   0   1   0     2350.78     1963.10     18.75 o 
   1   1   0     1994.01     1833.72      9.77 o 
   2   1   0     1096.25     1037.73     17.07 o 
   3   1   0      930.39      919.50     12.87 o 
   4   1   0      678.13      734.91     14.01 o 
   5   1   0       65.74       61.08      3.23 o 
   6   1   0      367.35      351.02     11.95 o 
   7   1   0       13.82       11.71      4.14 o 
   8   1   0      101.01      107.31     18.54 o 
   9   1   0       36.81       39.13     16.02 o 
  10   1   0       53.77       44.34      7.44 o 
  -9   2   0        0.02        1.52      6.03 o 
  -8   2   0      204.16      197.25     43.58 o 
  -7   2   0        2.28        3.24      7.60 o 
  -6   2   0      256.14      253.50     12.05 o 
  -5   2   0      629.50      651.19     20.78 o 
  -4   2   0      126.77      128.75      6.06 o 
  -3   2   0       47.14       75.03      5.74 o 
  -2   2   0     1072.24      981.18     19.50 o 
  -1   2   0     9945.18     8876.22    235.62 o 
   0   2   0     1621.98     1634.79     39.89 o 
   1   2   0     1571.90     1422.35     10.50 o 
   2   2   0      223.46      203.75      3.42 o 
   3   2   0      368.31      398.69      4.04 o 
   4   2   0        4.32        2.15      0.53 o 
   5   2   0      528.11      536.95     17.50 o 
   6   2   0      855.97      774.78     77.32 o 
   7   2   0       84.32       88.66      3.62 o 
   8   2   0        2.39        3.72      3.97 o 
   9   2   0      146.54      142.91     18.88 o 
  10   2   0        0.03        0.30      5.55 o 
  -8   3   0       47.91       48.65      7.22 o 
  -7   3   0        4.54        6.81      4.68 o 
  -6   3   0       91.19       85.55      5.97 o 
  -5   3   0     1106.95     1080.31     58.16 o 
  -4   3   0       99.78       84.54      4.58 o 
  -3   3   0      771.64      824.14     31.21 o 
  -2   3   0     2789.51     2853.97     49.70 o 
  -1   3   0      790.04      850.83     15.58 o 
   0   3   0      981.96      999.16     18.89 o 
   1   3   0       16.86       15.85      1.50 o 
   2   3   0       46.51       45.94      2.68 o 
   3   3   0       57.18       64.11      1.92 o 
   4   3   0     2014.30     1986.01     28.28 o 
   5   3   0      116.88       94.07      3.04 o 
   6   3   0       86.77       83.20      3.16 o 
   7   3   0      544.95      565.51     31.24 o 
   8   3   0      181.71      187.58     24.61 o 
   9   3   0        8.31        9.48      4.38 o 
  10   3   0        2.05        3.03      3.04 o 
  -8   4   0        0.67        1.91      8.69 o 
  -7   4   0       44.63       59.36     11.02 o 
  -6   4   0      188.11      177.33     12.76 o 
  -5   4   0       33.58       37.45      7.88 o 
  -4   4   0       49.08       48.49      8.75 o 
  -3   4   0      263.29      240.27     10.31 o 
  -2   4   0     1106.79     1074.74     39.48 o 
  -1   4   0      156.16      180.14      9.28 o 
   0   4   0       77.58       71.99      3.77 o 
   1   4   0        0.89        0.71      1.12 o 
   2   4   0      442.49      448.59     12.31 o 
   3   4   0       27.36       23.40      1.90 o 
   4   4   0      659.69      695.52     17.69 o 
   5   4   0      223.82      226.73      5.67 o 
   6   4   0        8.46        5.79      2.34 o 
   7   4   0      369.95      387.30     21.89 o 
   8   4   0       18.24       10.07      8.74 o 
   9   4   0       39.59       26.24     17.55 o 
  10   4   0       49.56       22.59     18.81 o 
  -7   5   0       21.52       17.27     12.98 o 
  -6   5   0      142.49      151.87     21.87 o 
  -5   5   0      237.82      219.83     14.63 o 
  -4   5   0      111.93      129.79      5.55 o 
  -3   5   0      227.43      234.29     16.53 o 
  -2   5   0      220.64      222.74      9.73 o 
  -1   5   0        0.03        0.98      1.25 o 
   0   5   0       99.27      113.35      4.06 o 
   1   5   0       15.60        9.26      1.59 o 
   2   5   0       21.59       27.05      3.68 o 
   3   5   0      456.92      468.70     13.52 o 
   4   5   0      434.94      433.14     16.34 o 
   5   5   0      112.64      123.15      5.52 o 
   6   5   0      317.74      307.58     12.59 o 
   7   5   0       48.22       40.19     15.19 o 
   8   5   0        8.95        8.06      5.39 o 
   9   5   0       16.37        8.56      5.59 o 
  10   5   0       70.31       49.11     27.20 o 
  -6   6   0       74.14       68.21     11.71 o 
  -5   6   0       53.74       61.38      4.42 o 
  -4   6   0      139.30      158.09     11.15 o 
  -3   6   0      216.99      206.52     11.71 o 
  -2   6   0       72.86       68.07      7.48 o 
  -1   6   0      147.65      162.88     14.59 o 
   0   6   0        7.03       12.52      3.45 o 
   1   6   0        1.66        3.34      1.47 o 
   2   6   0      226.91      234.15      6.21 o 
   3   6   0     1487.56     1502.70     70.00 o 
   4   6   0        0.24        0.54      0.57 o 
   5   6   0      306.27      321.42     10.04 o 
   6   6   0      335.36      340.26     19.54 o 
   7   6   0      104.53      103.71      5.44 o 
   8   6   0        2.98        3.83      2.90 o 
   9   6   0      319.74      303.83     39.81 o 
  10   6   0       79.87       32.26     45.85 o 
  -5   7   0      119.11      128.98     14.36 o 
  -4   7   0       88.44       91.36      5.53 o 
  -3   7   0       31.24       27.21      3.69 o 
  -2   7   0        0.10        2.02      1.99 o 
  -1   7   0       90.68       96.72      7.77 o 
   0   7   0       50.08       56.21      3.99 o 
   1   7   0      150.56      164.64     10.01 o 
   2   7   0      858.72      823.86     22.52 o 
   3   7   0      208.53      213.75      8.72 o 
   4   7   0      145.54      161.34     11.67 o 
   5   7   0      136.55      141.84      4.90 o 
   6   7   0      175.93      194.07     11.84 o 
   7   7   0      139.43      145.66     11.49 o 
   8   7   0       63.16       64.32      6.14 o 
   9   7   0      363.13      383.72     46.55 o 
  10   7   0        0.11        2.27      6.42 o 
  -4   8   0        0.55        1.49      1.93 o 
  -3   8   0        9.94        9.80      3.70 o 
  -2   8   0       40.14       36.24      3.95 o 
  -1   8   0        1.65        3.83      2.22 o 
   0   8   0       56.01       53.58      4.04 o 
   1   8   0      240.68      245.25     10.67 o 
   2   8   0       87.38       85.00      4.99 o 
   3   8   0        3.91        4.26      1.15 o 
   4   8   0       55.57       55.39      4.82 o 
   5   8   0       48.42       57.63      5.90 o 
   6   8   0       75.87       77.97      6.34 o 
   7   8   0       18.67       13.56      6.19 o 
   8   8   0      205.29      216.43     19.56 o 
   9   8   0       41.93       15.54     21.57 o 
  -3   9   0        9.22        4.80      3.73 o 
  -2   9   0        2.37        1.44      2.80 o 
  -1   9   0        1.29        1.77      1.42 o 
   0   9   0      379.29      400.43     24.42 o 
   1   9   0      962.62     1053.98     37.37 o 
   2   9   0       36.76       39.48      3.68 o 
   3   9   0      103.39      111.47      7.95 o 
   4   9   0        1.14        1.48      2.03 o 
   5   9   0       39.11       35.69     12.14 o 
   6   9   0        0.04        1.34      2.27 o 
   7   9   0      571.45      592.80     21.69 o 
   8   9   0      118.57      127.53     18.17 o 
  -1  10   0       72.52       74.04     14.37 o 
   0  10   0       77.18       77.75     14.08 o 
   1  10   0       30.96       22.75     13.76 o 
   2  10   0       28.49       21.55     16.75 o 
   3  10   0      127.43      133.81     19.39 o 
   4  10   0       25.51       20.04      6.94 o 
   5  10   0        5.19        5.41      4.83 o 
   6  10   0       25.54       15.28     11.95 o 
   7  10   0       81.96       93.87     16.04 o 
   8  10   0       31.54       21.43     16.79 o 
   1  11   0        2.71       10.06      5.48 o 
   2  11   0        2.34        4.21      6.85 o 
   3  11   0        0.07        1.90      4.86 o 
   4  11   0       17.73       13.92      5.99 o 
   5  11   0        4.98        6.31      3.68 o 
   6  11   0       92.24       94.90     19.07 o 
  -6 -11   1       35.05       17.32     24.97 o 
  -5 -11   1       27.03       15.64     16.26 o 
  -4 -11   1        3.57        5.21      5.38 o 
  -3 -11   1       32.18       15.45     16.29 o 
  -2 -11   1      143.05      151.01     28.24 o 
  -8 -10   1       87.15       97.73     18.67 o 
  -7 -10   1      100.02      104.82     18.63 o 
  -6 -10   1       48.83       47.53     20.92 o 
  -5 -10   1        3.30        2.98      4.74 o 
  -4 -10   1        8.44        3.91      6.65 o 
  -3 -10   1       17.36       22.92     15.45 o 
  -2 -10   1      283.50      286.49     35.76 o 
  -1 -10   1       15.26        7.43      7.63 o 
   0 -10   1       75.65       68.66     38.88 o 
   1 -10   1       65.22       41.93     33.64 o 
  -8  -9   1       95.10       92.75     14.21 o 
  -7  -9   1       10.56        5.56      2.86 o 
  -6  -9   1       43.31       37.47      4.80 o 
  -5  -9   1        2.66        5.50      3.14 o 
  -4  -9   1       50.72       59.02      6.07 o 
  -3  -9   1      146.22      155.85     11.65 o 
  -2  -9   1       42.55       44.46      4.50 o 
  -1  -9   1        0.04        1.84      2.42 o 
   0  -9   1       17.00       12.09      5.43 o 
   1  -9   1        0.03        1.58      1.81 o 
   2  -9   1        0.60        1.28      1.77 o 
  -9  -8   1       75.29       51.29     32.02 o 
  -8  -8   1       40.85       55.99     13.63 o 
  -7  -8   1        9.89        6.50      4.72 o 
  -6  -8   1       39.99       41.89     12.20 o 
  -5  -8   1        2.59        2.53      2.22 o 
  -4  -8   1      591.98      638.37     59.33 o 
  -3  -8   1      235.22      221.99     19.63 o 
  -2  -8   1       17.32       14.57      4.23 o 
  -1  -8   1        0.96        3.99      1.59 o 
   0  -8   1      250.06      258.21     14.77 o 
   1  -8   1       15.42       12.64      4.64 o 
   2  -8   1        0.67        0.32      1.82 o 
   3  -8   1      293.95      269.38     20.97 o 
   4  -8   1        9.74        6.34      5.51 o 
 -10  -7   1        0.42        2.67      7.48 o 
  -9  -7   1        0.48        5.67      5.22 o 
  -8  -7   1        2.04        3.42      2.69 o 
  -7  -7   1       16.04       16.20      7.70 o 
  -6  -7   1       42.86       42.23     11.77 o 
  -5  -7   1      314.18      323.75     16.93 o 
  -4  -7   1      288.04      282.07     28.81 o 
  -3  -7   1       30.29       30.46      1.93 o 
  -2  -7   1      299.50      278.43     15.70 o 
  -1  -7   1      114.71      102.25      9.95 o 
   0  -7   1        0.19        0.98      1.39 o 
   1  -7   1       54.56       48.48     10.47 o 
   2  -7   1      266.15      260.23     17.82 o 
   3  -7   1       87.23       99.89      5.80 o 
   4  -7   1       10.55        7.97      4.84 o 
   5  -7   1       41.73       49.17      8.53 o 
 -10  -6   1        5.20        5.62     10.23 o 
  -9  -6   1       31.06       24.31     23.82 o 
  -8  -6   1       60.37       48.01     27.69 o 
  -7  -6   1       18.82       12.73      4.49 o 
  -6  -6   1       91.94       87.68      5.01 o 
  -5  -6   1      561.40      586.74     38.41 o 
  -4  -6   1       21.19       22.52      5.73 o 
  -3  -6   1       57.37       67.19     14.34 o 
  -2  -6   1        0.24        1.36      0.75 o 
  -1  -6   1        2.28        2.87      1.41 o 
   0  -6   1       18.71       24.18      4.10 o 
   1  -6   1        0.15        2.97      2.33 o 
   2  -6   1     1196.40     1249.39     45.65 o 
   3  -6   1        1.54        1.23      1.68 o 
   4  -6   1        2.80        4.49      7.61 o 
   5  -6   1      104.40      101.20     10.18 o 
   6  -6   1      144.54      135.09     26.60 o 
 -10  -5   1        1.01        4.30      4.56 o 
  -9  -5   1       17.62       16.97      7.69 o 
  -8  -5   1        9.38       17.44      7.57 o 
  -7  -5   1        4.86        2.45      1.47 o 
  -6  -5   1      293.20      268.52     13.86 o 
  -5  -5   1      414.89      396.09     12.38 o 
  -4  -5   1        6.85        7.13      1.91 o 
  -3  -5   1      596.96      582.40     27.48 o 
  -2  -5   1       91.75       86.28      2.21 o 
  -1  -5   1       57.48       54.54      3.16 o 
   0  -5   1        5.57        8.24      1.73 o 
   1  -5   1     1052.03     1124.43     26.68 o 
   2  -5   1      437.61      482.61     18.02 o 
   3  -5   1       78.81       72.01      5.32 o 
   4  -5   1      581.29      579.23     44.15 o 
   5  -5   1      151.97      155.54     12.84 o 
   6  -5   1        0.77        2.04      3.34 o 
   7  -5   1       40.21       31.88      7.91 o 
 -10  -4   1       46.10       31.59     21.45 o 
  -9  -4   1        7.68        7.56      4.45 o 
  -8  -4   1       54.69       44.74     20.51 o 
  -7  -4   1      252.31      281.92     15.24 o 
  -6  -4   1     1316.72     1358.01     36.67 o 
  -5  -4   1      217.15      220.68      5.53 o 
  -4  -4   1      329.54      350.57     10.51 o 
  -3  -4   1        1.60        0.64      0.64 o 
  -2  -4   1        6.08        5.10      0.90 o 
  -1  -4   1       73.60       81.77      4.49 o 
   0  -4   1       14.91       16.05      4.09 o 
   1  -4   1     7849.49     7488.81     77.82 o 
   2  -4   1      716.96      832.98     42.27 o 
   3  -4   1      214.43      216.93     10.56 o 
   4  -4   1      241.01      239.60     16.86 o 
   5  -4   1        5.48        3.57      2.37 o 
   6  -4   1       68.88       67.73      4.71 o 
   7  -4   1      158.40      174.28     17.99 o 
 -10  -3   1       60.45       47.28     23.49 o 
  -9  -3   1      109.79       90.76     11.18 o 
  -8  -3   1        8.05        7.64      3.49 o 
  -7  -3   1      397.32      387.93     22.28 o 
  -6  -3   1       39.90       42.25      2.67 o 
  -5  -3   1      347.19      363.90     11.24 o 
  -4  -3   1      247.40      267.51      6.11 o 
  -3  -3   1      494.30      546.56     10.20 o 
  -2  -3   1        0.50        1.29      1.53 o 
  -1  -3   1      417.43      379.84      5.23 o 
   0  -3   1      104.93       92.05      2.88 o 
   1  -3   1      408.08      396.20      9.33 o 
   2  -3   1      657.13      701.09     18.25 o 
   3  -3   1      146.61      133.35      6.16 o 
   4  -3   1      452.65      454.49     17.75 o 
   5  -3   1        1.26        1.40      2.90 o 
   6  -3   1       31.82       23.92      8.69 o 
   7  -3   1       53.94       58.42      5.91 o 
   8  -3   1        0.06        0.75      7.52 o 
 -10  -2   1       13.29       14.25      8.57 o 
  -9  -2   1       34.35       23.36     13.57 o 
  -8  -2   1       70.09       73.30      9.44 o 
  -7  -2   1     1195.84     1206.66     79.42 o 
  -6  -2   1        0.15        1.47      2.30 o 
  -5  -2   1      468.22      493.03     16.06 o 
  -4  -2   1      449.25      471.96      9.49 o 
  -3  -2   1       44.47       40.88      1.75 o 
  -2  -2   1      131.95      119.60      2.19 o 
  -1  -2   1     9666.38     8478.42     55.20 o 
   0  -2   1    11696.03     7531.77   1066.22 o 
   1  -2   1     3916.97     3469.04     44.66 o 
   2  -2   1      356.70      466.09     10.85 o 
   3  -2   1      102.34       96.12      6.05 o 
   4  -2   1      229.39      235.26      8.81 o 
   5  -2   1       38.28       43.59      8.51 o 
   6  -2   1      152.91      150.45      8.65 o 
   7  -2   1       19.15       19.62      6.72 o 
   8  -2   1       21.65       19.76      8.41 o 
   9  -2   1       58.48       49.99     15.89 o 
 -10  -1   1       68.31       67.87     11.81 o 
  -9  -1   1      115.35      107.57      9.01 o 
  -8  -1   1      770.97      768.06     57.62 o 
  -7  -1   1        0.76        1.73      1.99 o 
  -6  -1   1       12.31       16.00      5.11 o 
  -5  -1   1      375.15      433.74     22.32 o 
  -4  -1   1      870.29      953.27     15.80 o 
  -3  -1   1      103.95      101.93      2.05 o 
  -2  -1   1     1218.86     1201.42     27.64 o 
  -1  -1   1     2611.66     2297.22     29.06 o 
   0  -1   1       25.74       24.96      1.00 o 
   1  -1   1     8189.44     7037.82     37.56 o 
   2  -1   1      755.28      712.05     12.18 o 
   3  -1   1       23.30       19.57      3.64 o 
   4  -1   1       10.00       17.30      3.21 o 
   5  -1   1      947.34      974.40     33.15 o 
   6  -1   1       75.91       77.35      4.24 o 
   7  -1   1      102.02      111.52     18.34 o 
   8  -1   1      544.98      562.30     44.58 o 
   9  -1   1       31.80       27.64     11.13 o 
 -10   0   1      109.02      108.32     18.67 o 
  -9   0   1       37.80       35.79     13.34 o 
  -8   0   1       11.89       14.77      5.63 o 
  -7   0   1      290.07      296.51     34.33 o 
  -6   0   1       85.74       92.24      8.59 o 
  -5   0   1       24.52       25.88      1.60 o 
  -4   0   1       12.64        7.77      3.11 o 
  -3   0   1      574.71      548.00     11.22 o 
  -2   0   1      341.40      328.53      4.99 o 
  -1   0   1     1207.19     1155.74     28.50 o 
   0   0   1       12.33       11.38      0.47 o 
   1   0   1       12.42       12.88      0.93 o 
   2   0   1     1062.22     1066.81     18.25 o 
   3   0   1      217.31      240.38      5.08 o 
   4   0   1        3.52        9.64      1.90 o 
   5   0   1      756.01      781.10     28.72 o 
   6   0   1       76.89       76.10      3.72 o 
   7   0   1       43.82       47.86      4.40 o 
   8   0   1      297.98      313.44     29.91 o 
   9   0   1       19.73       18.87      8.21 o 
  -9   1   1      150.70      166.85     21.12 o 
  -8   1   1        2.88        0.70      9.03 o 
  -7   1   1       18.03       14.73      5.33 o 
  -6   1   1       14.42       13.41      2.98 o 
  -5   1   1      749.99      809.10     16.59 o 
  -4   1   1     1435.46     1357.49     41.66 o 
  -3   1   1     2757.32     2679.38     67.88 o 
  -2   1   1      449.34      421.34      6.13 o 
  -1   1   1     1716.68     1580.78     22.56 o 
   0   1   1      503.01      471.74      4.06 o 
   1   1   1     1329.13     1214.79     12.89 o 
   2   1   1       62.98       58.37      1.22 o 
   3   1   1     1509.86     1514.70     26.59 o 
   4   1   1      224.13      212.82      6.08 o 
   5   1   1       45.92       44.51      2.53 o 
   6   1   1       19.75       19.09      3.52 o 
   7   1   1     1707.69     1730.65     50.53 o 
   8   1   1       57.64       54.18     17.70 o 
   9   1   1        0.32        3.34      6.18 o 
  10   1   1        5.73        2.44      4.58 o 
  -9   2   1        0.00        0.86      6.70 o 
  -8   2   1        3.44        7.25      4.82 o 
  -7   2   1        0.52        3.64     12.59 o 
  -6   2   1        6.11        7.26      2.63 o 
  -5   2   1       39.78       43.73      3.22 o 
  -4   2   1     1014.94      998.95     31.70 o 
  -3   2   1      156.17      129.52      6.02 o 
  -2   2   1      127.77      133.21      3.51 o 
  -1   2   1     3918.23     3827.80     35.62 o 
   0   2   1       64.56       74.48      1.83 o 
   1   2   1       96.42       84.30      1.95 o 
   2   2   1      343.22      325.58      2.33 o 
   3   2   1     1023.42     1013.37     17.43 o 
   4   2   1      169.45      161.85      5.34 o 
   5   2   1      323.42      331.49     11.49 o 
   6   2   1     1004.27     1042.97     34.74 o 
   7   2   1      322.39      317.68     19.20 o 
   8   2   1      307.59      312.70     38.55 o 
   9   2   1        6.41        3.98      3.57 o 
  10   2   1       18.59       17.91      8.06 o 
  -8   3   1       33.87       47.27     21.69 o 
  -7   3   1        0.02        0.94      2.84 o 
  -6   3   1      175.58      159.42     14.74 o 
  -5   3   1      307.04      311.86     20.84 o 
  -4   3   1      117.95      113.00      7.23 o 
  -3   3   1      168.01      170.53      5.81 o 
  -2   3   1     1404.38     1597.05     28.97 o 
  -1   3   1     1554.49     1595.47     31.47 o 
   0   3   1      198.08      218.06      2.75 o 
   1   3   1       25.54       23.10      1.44 o 
   2   3   1      965.38      938.67     12.37 o 
   3   3   1     1311.87     1333.00     22.65 o 
   4   3   1      512.31      563.06      8.73 o 
   5   3   1      408.05      401.29     13.41 o 
   6   3   1      418.96      400.58     25.34 o 
   7   3   1        6.81        6.36      2.22 o 
   8   3   1       62.34       68.44      6.41 o 
   9   3   1        8.53       11.83      3.67 o 
  10   3   1       91.29       89.96     12.98 o 
  -8   4   1       36.58       31.00     13.91 o 
  -7   4   1       39.10       34.46     12.66 o 
  -6   4   1       37.06       42.24     12.75 o 
  -5   4   1      148.09      170.70      9.27 o 
  -4   4   1       70.34       75.02      3.86 o 
  -3   4   1       18.06       18.12      4.66 o 
  -2   4   1        7.08        7.00      1.97 o 
  -1   4   1       13.51       13.63      2.48 o 
   0   4   1      114.85      112.64      3.59 o 
   1   4   1        5.60        2.81      0.84 o 
   2   4   1     1650.27     1666.30     39.44 o 
   3   4   1       70.30       70.84      2.80 o 
   4   4   1      721.65      764.97     12.88 o 
   5   4   1     1860.51     1972.56     91.48 o 
   6   4   1       39.72       34.60      3.71 o 
   7   4   1        6.24        8.64      2.95 o 
   8   4   1       24.15       26.40      8.48 o 
   9   4   1       55.62       48.30     17.35 o 
  10   4   1        2.16        4.24      5.16 o 
  -7   5   1       35.62       30.26     15.83 o 
  -6   5   1      230.81      242.55     27.87 o 
  -5   5   1      297.38      280.22     17.82 o 
  -4   5   1        6.48        8.50      2.45 o 
  -3   5   1       21.33       28.34      6.21 o 
  -2   5   1       49.26       57.39      3.79 o 
  -1   5   1        9.49       11.00      3.13 o 
   0   5   1      265.41      277.37      9.53 o 
   1   5   1     2129.29     2139.32     40.73 o 
   2   5   1     1709.14     1687.65     26.35 o 
   3   5   1      726.47      754.62     23.19 o 
   4   5   1      677.88      696.86     19.26 o 
   5   5   1       48.67       46.73      3.40 o 
   6   5   1        5.78        6.98      2.82 o 
   7   5   1       12.22       14.24      4.90 o 
   8   5   1      323.17      317.62     19.59 o 
   9   5   1        7.17        8.13      6.47 o 
  10   5   1      129.30      106.29     19.84 o 
  -6   6   1       36.03       44.18      5.09 o 
  -5   6   1        6.61        8.74      2.82 o 
  -4   6   1       34.04       29.45      7.07 o 
  -3   6   1       39.16       35.02      6.99 o 
  -2   6   1       81.88       83.16      4.80 o 
  -1   6   1        7.36       10.70      2.05 o 
   0   6   1      241.61      255.23     10.12 o 
   1   6   1      102.04       99.69      4.68 o 
   2   6   1       13.61       12.03      2.29 o 
   3   6   1      440.36      397.77      9.54 o 
   4   6   1      628.98      641.18     15.97 o 
   5   6   1        1.94        1.94      0.97 o 
   6   6   1        1.46        2.66      2.52 o 
   7   6   1        0.93        1.26      1.13 o 
   8   6   1      103.85       96.80     12.26 o 
   9   6   1       41.45       35.62     15.68 o 
  10   6   1       82.20       64.96     53.76 o 
  -5   7   1        4.93        3.80      2.31 o 
  -4   7   1        2.29        2.38      2.37 o 
  -3   7   1       76.73       74.11      4.66 o 
  -2   7   1        7.50        7.76      2.43 o 
  -1   7   1      193.18      191.70      9.36 o 
   0   7   1     1498.72     1671.40     55.41 o 
   1   7   1       21.45       19.63      3.99 o 
   2   7   1      198.99      187.53      7.09 o 
   3   7   1       68.99       64.66      3.92 o 
   4   7   1       43.43       44.79      2.63 o 
   5   7   1      121.44      120.34      6.64 o 
   6   7   1       52.94       60.05      5.82 o 
   7   7   1      100.64       97.21      5.30 o 
   8   7   1       74.56       65.50     15.83 o 
   9   7   1       82.07       98.68     16.66 o 
  10   7   1       86.17       34.68     32.18 o 
  -4   8   1        2.74        3.46      2.85 o 
  -3   8   1        3.99        2.23      2.08 o 
  -2   8   1      189.34      207.52     13.91 o 
  -1   8   1      766.82      864.51     33.74 o 
   0   8   1        1.87        2.37      1.45 o 
   1   8   1       25.32       26.78      2.77 o 
   2   8   1      631.98      670.60     44.09 o 
   3   8   1       43.16       45.53      4.00 o 
   4   8   1       82.82       79.70      3.16 o 
   5   8   1      398.98      386.17     51.79 o 
   6   8   1        4.25        4.42      2.83 o 
   7   8   1       56.95       64.90      7.72 o 
   8   8   1       72.40       71.53      5.57 o 
  -3   9   1       64.32       55.76      7.67 o 
  -2   9   1       59.49       71.03      7.20 o 
  -1   9   1       11.34       11.99      4.20 o 
   0   9   1       28.06       27.43      3.36 o 
   1   9   1        3.24        1.31      1.39 o 
   2   9   1      258.40      258.74     14.17 o 
   3   9   1        3.37        2.42      2.04 o 
   4   9   1       65.34       61.35     25.69 o 
   5   9   1        9.57       11.53      5.55 o 
   6   9   1       85.48       96.74      9.16 o 
   7   9   1       28.26       26.08     13.50 o 
   8   9   1      240.27      282.93     33.33 o 
  -1  10   1        2.64        2.45      2.88 o 
   0  10   1       14.32        6.33      6.63 o 
   1  10   1       65.92       58.55     25.93 o 
   2  10   1       33.65       35.44     13.36 o 
   3  10   1        1.75        3.13      6.09 o 
   4  10   1      455.24      463.66     50.30 o 
   5  10   1       33.56       27.31     18.40 o 
   6  10   1      101.68       97.93     14.33 o 
   7  10   1       25.62       20.14     13.22 o 
   8  10   1      389.85      403.86     61.96 o 
   1  11   1        4.51        7.63      7.34 o 
   2  11   1        0.01        5.07      5.00 o 
   3  11   1      168.52      186.43     26.61 o 
   4  11   1        7.08       10.63      4.97 o 
   5  11   1        0.05        0.76      5.21 o 
   6  11   1       85.68       89.54     16.47 o 
   7  11   1      101.94      123.19     23.42 o 
  -7 -10   2        0.65        1.05      2.95 o 
  -6 -10   2        5.76        2.91      3.16 o 
  -5 -10   2      119.33      118.76     17.90 o 
  -4 -10   2      160.93      168.23     29.60 o 
  -3 -10   2       26.50       16.02     11.92 o 
  -2 -10   2        0.69        1.66      2.05 o 
  -1 -10   2       79.34       76.15     12.11 o 
   0 -10   2       35.71       33.42      6.95 o 
  -8  -9   2      119.59      117.38     20.53 o 
  -7  -9   2       10.07        7.90      3.30 o 
  -6  -9   2        5.31        4.14      2.53 o 
  -5  -9   2      419.68      453.15     34.40 o 
  -4  -9   2       10.57       13.71      6.01 o 
  -3  -9   2      175.74      175.08     13.86 o 
  -2  -9   2      454.89      488.68     16.31 o 
  -1  -9   2       42.18       38.81      5.21 o 
   0  -9   2       57.06       49.59      6.12 o 
   1  -9   2       14.63       10.21      6.66 o 
   2  -9   2       37.64       32.05      4.33 o 
  -9  -8   2       21.26       10.45     16.94 o 
  -8  -8   2        6.71        5.25      6.34 o 
  -7  -8   2       14.07        9.99      3.91 o 
  -6  -8   2      134.91      152.12     12.13 o 
  -5  -8   2      138.99      130.83     11.22 o 
  -4  -8   2        8.34        5.90      3.91 o 
  -3  -8   2      146.08      160.16     15.97 o 
  -2  -8   2       28.44       23.79      7.06 o 
  -1  -8   2      165.33      172.69     12.91 o 
   0  -8   2       13.10       10.13      3.30 o 
   1  -8   2       77.30       80.88     14.04 o 
   2  -8   2      312.24      293.29     21.29 o 
   3  -8   2      214.23      188.92     17.78 o 
 -10  -7   2        0.01        2.42      5.02 o 
  -9  -7   2        0.68        3.30      6.18 o 
  -8  -7   2       88.51       71.98     11.02 o 
  -7  -7   2       67.45       72.05      6.72 o 
  -6  -7   2      325.60      320.06     30.08 o 
  -5  -7   2        8.60       10.64      3.64 o 
  -4  -7   2      145.40      113.29     16.37 o 
  -3  -7   2      643.18      671.81     30.36 o 
  -2  -7   2        7.98        6.12      1.82 o 
  -1  -7   2       25.40       27.76      5.95 o 
   0  -7   2      287.11      277.60     13.64 o 
   1  -7   2       29.06       35.83      9.52 o 
   2  -7   2       52.08       45.37      4.64 o 
   3  -7   2      652.57      646.52     39.96 o 
   4  -7   2       68.36       72.50     11.65 o 
   5  -7   2       41.47       49.19      7.34 o 
 -10  -6   2        6.58        5.20     10.36 o 
  -9  -6   2        0.54        4.46      9.76 o 
  -8  -6   2      253.41      243.29     29.22 o 
  -7  -6   2      300.81      335.13     31.60 o 
  -6  -6   2      416.38      440.33     24.20 o 
  -5  -6   2      312.10      315.30     22.25 o 
  -4  -6   2      558.56      562.31     24.03 o 
  -3  -6   2       29.28       27.70      7.25 o 
  -2  -6   2       64.88       61.85      4.05 o 
  -1  -6   2        2.68        2.71      0.81 o 
   0  -6   2      452.62      485.93     17.54 o 
   1  -6   2      260.60      269.86     18.67 o 
   2  -6   2     1050.64     1104.91     23.46 o 
   3  -6   2       48.29       45.17     13.11 o 
   4  -6   2       10.95        8.73      3.62 o 
   5  -6   2        7.64        5.44      3.35 o 
   6  -6   2       14.72        6.81      5.70 o 
 -10  -5   2        4.51        3.46      4.05 o 
  -9  -5   2       83.07       82.44     29.54 o 
  -8  -5   2      164.72      184.61     22.23 o 
  -7  -5   2      289.79      274.47     12.97 o 
  -6  -5   2      290.17      282.08     16.49 o 
  -5  -5   2      460.84      457.01     15.61 o 
  -4  -5   2      239.37      241.66     10.81 o 
  -3  -5   2      591.00      694.43     21.28 o 
  -2  -5   2      623.59      645.56     29.91 o 
  -1  -5   2       91.13       94.98      5.86 o 
   0  -5   2       10.84       12.95      2.93 o 
   1  -5   2        0.06        3.16      1.76 o 
   2  -5   2     1443.82     1577.35     29.61 o 
   3  -5   2       13.44       14.19      4.59 o 
   4  -5   2       16.05       16.79      6.56 o 
   5  -5   2        2.72        3.70      2.08 o 
   6  -5   2       86.32       93.10     10.11 o 
 -10  -4   2       38.35       32.43     23.37 o 
  -9  -4   2      246.40      227.98     30.66 o 
  -8  -4   2       60.85       76.13     29.23 o 
  -7  -4   2       70.28       49.48     18.08 o 
  -6  -4   2      425.52      406.69     11.33 o 
  -5  -4   2        3.98        2.70      1.23 o 
  -4  -4   2        0.79        0.22      0.49 o 
  -3  -4   2        0.27        2.72      2.51 o 
  -2  -4   2      949.64     1050.83     64.20 o 
  -1  -4   2      165.56      166.93      6.91 o 
   0  -4   2        1.41        6.99      1.72 o 
   1  -4   2      359.88      302.18     13.46 o 
   2  -4   2        0.06        2.12      1.96 o 
   3  -4   2      144.25      128.34      8.51 o 
   4  -4   2       55.11       53.39     11.07 o 
   5  -4   2       97.97       98.71      6.84 o 
   6  -4   2       74.70       68.00      6.70 o 
   7  -4   2       15.51       10.86      7.76 o 
 -10  -3   2      146.72      136.34     44.55 o 
  -9  -3   2      763.19      788.26     37.90 o 
  -8  -3   2       53.16       54.40     21.00 o 
  -7  -3   2       63.31       65.48     15.36 o 
  -6  -3   2      261.33      247.50     12.82 o 
  -5  -3   2      115.80      119.16      4.31 o 
  -4  -3   2      419.53      491.36      9.17 o 
  -3  -3   2     1661.71     1725.27     28.19 o 
  -2  -3   2      844.88      832.86     18.68 o 
  -1  -3   2       29.45       29.21      1.84 o 
   0  -3   2      292.01      241.01      7.10 o 
   1  -3   2     3038.21     3312.27     56.87 o 
   2  -3   2       22.49       16.57      3.81 o 
   3  -3   2       52.06       52.85      6.30 o 
   4  -3   2      391.66      389.84     15.86 o 
   5  -3   2        0.29        1.05      2.04 o 
   6  -3   2       56.04       58.12      7.47 o 
   7  -3   2      207.03      217.01     29.17 o 
   8  -3   2      374.56      417.35     44.47 o 
 -10  -2   2      238.82      213.50     42.26 o 
  -9  -2   2        5.69        2.90      1.77 o 
  -8  -2   2      252.25      244.29     19.87 o 
  -7  -2   2       30.58       24.21      7.49 o 
  -6  -2   2       57.62       49.87     20.01 o 
  -5  -2   2      110.53      115.41      6.03 o 
  -4  -2   2        0.88        4.02      1.19 o 
  -3  -2   2      884.72      867.01     19.30 o 
  -2  -2   2      908.34      933.66     11.44 o 
  -1  -2   2      165.63      183.25      5.08 o 
   0  -2   2     2529.93     2387.11     34.65 o 
   1  -2   2       79.16       71.79      3.89 o 
   2  -2   2       43.96       54.56      4.07 o 
   3  -2   2        4.20        6.35      2.42 o 
   4  -2   2      338.43      328.50     17.41 o 
   5  -2   2       83.94       94.74      5.91 o 
   6  -2   2      314.98      297.12     23.93 o 
   7  -2   2      339.86      367.61     29.44 o 
   8  -2   2        1.26        4.04      5.37 o 
 -10  -1   2      179.39      185.86     24.68 o 
  -9  -1   2        8.60       11.07      4.19 o 
  -8  -1   2       15.27       13.22      5.63 o 
  -7  -1   2       10.70       16.29     10.04 o 
  -6  -1   2        1.86        2.92      4.29 o 
  -5  -1   2       97.18       84.62      9.70 o 
  -4  -1   2     1826.45     1808.60     69.14 o 
  -3  -1   2        0.74        2.31      0.70 o 
  -2  -1   2       70.38       78.60      2.10 o 
  -1  -1   2     5764.67     5160.22     37.85 o 
   0  -1   2     6675.16     5721.68     31.19 o 
   1  -1   2      190.24      177.25      6.32 o 
   2  -1   2       15.76       15.66      2.52 o 
   3  -1   2      217.76      210.09      8.50 o 
   4  -1   2       45.08       42.25      3.47 o 
   5  -1   2       31.51       33.14      7.54 o 
   6  -1   2     1203.93     1239.10     44.71 o 
   7  -1   2      498.49      497.70     28.19 o 
   8  -1   2       30.31       26.67      8.26 o 
   9  -1   2       45.38       38.88     16.88 o 
 -10   0   2        7.62        4.90      5.33 o 
  -9   0   2        3.67        4.62      4.55 o 
  -8   0   2       25.44       24.04     11.17 o 
  -7   0   2      191.11      194.29     15.60 o 
  -6   0   2       33.73       31.44      8.18 o 
  -5   0   2      494.34      516.08     18.77 o 
  -4   0   2      771.54      820.05     24.07 o 
  -3   0   2      457.01      449.32     11.08 o 
  -2   0   2     2858.10     2665.38     12.80 o 
  -1   0   2     4413.02     3970.39     38.32 o 
   0   0   2        4.63        7.01      1.13 o 
   1   0   2      242.77      233.91      5.19 o 
   2   0   2      778.09      824.29     14.09 o 
   3   0   2      241.03      242.43      7.04 o 
   4   0   2      241.01      246.39      9.14 o 
   5   0   2     1282.82     1258.75     47.46 o 
   6   0   2     1193.39     1195.68     64.38 o 
   7   0   2       67.06       64.84      6.67 o 
   8   0   2       69.72       64.69      6.88 o 
   9   0   2        9.74        9.38      4.74 o 
  -9   1   2       20.73       25.05     10.81 o 
  -8   1   2        1.46        6.33     12.68 o 
  -7   1   2      286.20      284.93     35.14 o 
  -6   1   2       82.10       79.31     15.17 o 
  -5   1   2      291.59      265.27     11.26 o 
  -4   1   2        4.55        1.68      1.56 o 
  -3   1   2      300.78      373.68      9.30 o 
  -2   1   2      547.19      517.51      5.86 o 
  -1   1   2      310.27      321.67      7.45 o 
   0   1   2     4256.78     3686.91     37.68 o 
   1   1   2     1302.30     1164.72     39.24 o 
   2   1   2     2128.36     2028.25     14.16 o 
   3   1   2      681.93      804.89     14.43 o 
   4   1   2     1205.61     1240.45     23.44 o 
   5   1   2      422.59      419.88     10.35 o 
   6   1   2       35.64       34.23      4.20 o 
   7   1   2       67.77       64.15      4.08 o 
   8   1   2       26.28       29.73      9.53 o 
   9   1   2       10.68        8.83      5.50 o 
  10   1   2        1.82        1.91      6.65 o 
  -9   2   2        8.11        5.59      4.48 o 
  -8   2   2       12.63        9.29      7.56 o 
  -7   2   2      169.33      173.60     16.89 o 
  -6   2   2       87.41       94.02     17.53 o 
  -5   2   2        2.83        5.14      1.47 o 
  -4   2   2        8.02        4.08      1.17 o 
  -3   2   2       72.76       66.25      5.16 o 
  -2   2   2      132.08      154.71      3.77 o 
  -1   2   2      744.41      809.14     13.94 o 
   0   2   2        3.10        2.77      0.55 o 
   1   2   2      375.95      350.76      9.57 o 
   2   2   2      278.05      294.45      5.53 o 
   3   2   2       90.15       81.48      2.24 o 
   4   2   2     4360.68     4506.73     84.89 o 
   5   2   2      710.66      716.28     23.09 o 
   6   2   2        0.47        0.33      1.18 o 
   7   2   2       14.52       10.17      2.80 o 
   8   2   2       62.29       55.69      5.12 o 
   9   2   2       13.78       14.07      6.84 o 
  10   2   2      120.84      124.06     27.68 o 
  -8   3   2       23.82       24.18      8.33 o 
  -7   3   2      300.54      340.65     28.39 o 
  -6   3   2      301.83      295.66     36.61 o 
  -5   3   2       15.60       13.97      3.59 o 
  -4   3   2      327.71      303.31     10.49 o 
  -3   3   2      354.77      385.06     13.82 o 
  -2   3   2      541.42      573.03     17.57 o 
  -1   3   2      885.30      892.74     15.92 o 
   0   3   2     1426.63     1373.38     10.27 o 
   1   3   2     3241.38     3154.46     33.06 o 
   2   3   2      330.43      321.62      2.66 o 
   3   3   2     2057.72     2106.27     35.07 o 
   4   3   2      150.93      152.86      5.55 o 
   5   3   2       42.76       46.00      4.20 o 
   6   3   2        1.63        2.29      1.32 o 
   7   3   2       23.04       26.21      6.74 o 
   8   3   2        1.28        4.49      2.32 o 
   9   3   2       22.09       21.04      9.20 o 
  10   3   2      185.92      201.45     49.06 o 
  -8   4   2       49.32       44.59     22.37 o 
  -7   4   2      145.88      146.47     21.84 o 
  -6   4   2        6.31        6.52      3.31 o 
  -5   4   2      237.16      207.49     14.69 o 
  -4   4   2       38.78       39.66      7.04 o 
  -3   4   2        0.00        3.22      3.32 o 
  -2   4   2       18.33       23.91      4.21 o 
  -1   4   2      642.42      624.93     12.15 o 
   0   4   2      387.86      389.87      9.86 o 
   1   4   2      294.20      302.71      7.98 o 
   2   4   2      647.84      610.42     16.71 o 
   3   4   2     1753.66     1822.95     28.45 o 
   4   4   2        1.23        0.94      0.45 o 
   5   4   2       19.21       17.57      3.85 o 
   6   4   2       68.49       60.10      6.36 o 
   7   4   2       30.51       30.91      7.44 o 
   8   4   2       21.19       21.93      4.42 o 
   9   4   2      226.85      243.46     31.46 o 
  10   4   2      129.70      147.63     28.32 o 
  -7   5   2       47.72       39.26     16.86 o 
  -6   5   2       13.22        8.63      7.05 o 
  -5   5   2       14.68       19.08      6.05 o 
  -4   5   2        7.38        9.32      3.07 o 
  -3   5   2       33.17       37.84      7.25 o 
  -2   5   2      380.22      376.37     19.70 o 
  -1   5   2      426.98      405.84     15.74 o 
   0   5   2      118.46      117.12      4.99 o 
   1   5   2      236.84      235.56      9.69 o 
   2   5   2       18.78        9.25      1.62 o 
   3   5   2      798.22      875.11     24.74 o 
   4   5   2       22.88       20.99      2.46 o 
   5   5   2       89.04       89.06      4.17 o 
   6   5   2      133.39      116.42     15.55 o 
   7   5   2       81.32       94.59      8.05 o 
   8   5   2        7.79       12.37      3.71 o 
   9   5   2      431.79      471.57     37.35 o 
  10   5   2        6.01        5.97      4.58 o 
  -6   6   2        0.54        1.00      3.20 o 
  -5   6   2        1.05        3.37      2.16 o 
  -4   6   2        0.42        2.07      1.68 o 
  -3   6   2       60.95       68.00      3.78 o 
  -2   6   2     1584.87     1625.98     40.32 o 
  -1   6   2       72.56       78.38      3.48 o 
   0   6   2      204.05      198.08      6.21 o 
   1   6   2      224.28      211.30      5.36 o 
   2   6   2      644.46      675.27     12.45 o 
   3   6   2        0.90        1.15      0.57 o 
   4   6   2        2.45        4.25      0.93 o 
   5   6   2      636.30      628.65     17.23 o 
   6   6   2      817.36      800.27     43.74 o 
   7   6   2        5.47        7.10      3.62 o 
   8   6   2      239.06      249.85     16.02 o 
   9   6   2      277.99      254.13     32.56 o 
  10   6   2       51.86       29.79     16.32 o 
  -5   7   2        2.20        3.92      1.67 o 
  -4   7   2        6.21        9.01      2.42 o 
  -3   7   2      348.12      362.92     19.81 o 
  -2   7   2        1.51        2.80      1.74 o 
  -1   7   2      303.54      321.59     15.12 o 
   0   7   2       95.78       92.42      3.57 o 
   1   7   2      289.52      275.62     12.41 o 
   2   7   2      122.58      109.35      4.88 o 
   3   7   2       21.52       27.55      3.40 o 
   4   7   2      117.71      117.75      4.42 o 
   5   7   2       24.75       19.99      4.87 o 
   6   7   2       16.49       11.19      3.97 o 
   7   7   2      379.14      388.87     29.85 o 
   8   7   2      123.67      142.04     13.42 o 
   9   7   2       72.62       50.06     29.65 o 
  -4   8   2      169.63      160.60     13.60 o 
  -3   8   2      281.19      295.02     22.61 o 
  -2   8   2        1.63        0.33      1.54 o 
  -1   8   2        8.81        6.26      2.39 o 
   0   8   2       26.55       22.49      3.32 o 
   1   8   2      446.30      462.67     18.34 o 
   2   8   2       18.60       19.95      1.78 o 
   3   8   2        9.70        8.66      3.23 o 
   4   8   2      293.85      319.69     16.87 o 
   5   8   2      137.91      120.90     17.03 o 
   6   8   2      134.51      118.58      4.59 o 
   7   8   2      866.08      908.93     77.78 o 
   8   8   2       29.93       21.32     17.31 o 
  -3   9   2        8.41        5.51      2.91 o 
  -2   9   2       66.96       67.52      8.39 o 
  -1   9   2      220.05      220.72     14.32 o 
   0   9   2        8.63        8.91      2.96 o 
   1   9   2       31.91       25.77      6.73 o 
   2   9   2      142.45      138.08      7.54 o 
   3   9   2       11.26       12.52      4.17 o 
   4   9   2       26.54       28.90      3.24 o 
   5   9   2      348.94      348.22     32.97 o 
   6   9   2      426.70      462.46     46.91 o 
   7   9   2       93.40       92.86     12.97 o 
   8   9   2       28.58       14.74     14.11 o 
  -2  10   2       20.27       10.73      6.49 o 
  -1  10   2        3.77        6.21      3.58 o 
   0  10   2       34.78       31.87      9.85 o 
   1  10   2        0.00        1.51      1.81 o 
   2  10   2      172.51      168.83     21.15 o 
   3  10   2       92.61       94.41     37.59 o 
   4  10   2      265.97      260.88     30.06 o 
   5  10   2       21.72       22.78     12.04 o 
   6  10   2       30.39       19.77     13.64 o 
   7  10   2       26.93       16.36     14.06 o 
   8  10   2        1.54       -0.17      3.22 o 
   0  11   2      112.74       84.81     46.82 o 
   1  11   2        0.85        3.51      5.93 o 
   2  11   2       30.71       18.02     15.20 o 
   3  11   2        7.26        7.51      6.10 o 
   4  11   2      298.47      302.81     40.17 o 
   5  11   2      160.49      170.48     24.28 o 
   6  11   2        1.15        0.25      4.00 o 
   7  11   2        2.97        4.04      4.74 o 
  -6 -10   3       10.51       10.37     12.78 o 
  -5 -10   3        9.52        8.12      5.55 o 
  -4 -10   3      255.18      271.99     29.96 o 
  -3 -10   3      147.82      155.11     17.94 o 
  -2 -10   3      102.13      105.84     12.93 o 
  -1 -10   3      127.91      118.48     15.64 o 
  -8  -9   3       94.69       95.72     19.16 o 
  -7  -9   3       98.47      103.47     11.35 o 
  -6  -9   3        4.26        3.97      2.83 o 
  -5  -9   3       58.79       59.99     11.60 o 
  -4  -9   3      262.30      303.58     26.71 o 
  -3  -9   3       87.64       78.82      6.63 o 
  -2  -9   3       85.56       94.63      6.34 o 
  -1  -9   3      275.15      258.97     23.03 o 
   0  -9   3        2.87        2.32      3.18 o 
   1  -9   3        0.65        1.48      2.44 o 
  -9  -8   3       70.64       71.47     32.71 o 
  -8  -8   3      285.55      263.11     35.94 o 
  -7  -8   3        1.94        2.45      2.47 o 
  -6  -8   3        0.19        1.50      2.30 o 
  -5  -8   3      588.63      571.44     39.29 o 
  -4  -8   3       45.65       50.24     13.93 o 
  -3  -8   3        3.19        3.16      3.78 o 
  -2  -8   3       11.74       10.37      4.40 o 
  -1  -8   3        9.58       13.05      6.19 o 
   0  -8   3       16.94       10.95      3.38 o 
   1  -8   3       17.01       18.49      6.12 o 
   2  -8   3      387.73      399.80     27.45 o 
   3  -8   3       16.70        6.28      6.71 o 
  -9  -7   3      142.72      157.52     24.87 o 
  -8  -7   3      198.92      220.76     35.07 o 
  -7  -7   3       61.00       61.17     13.52 o 
  -6  -7   3      315.32      297.69     21.96 o 
  -5  -7   3      304.21      333.71     31.38 o 
  -4  -7   3       57.07       53.04     14.76 o 
  -3  -7   3       47.21       58.64      6.30 o 
  -2  -7   3      250.86      242.82     15.91 o 
  -1  -7   3       14.95       12.56      4.20 o 
   0  -7   3       16.99       17.69      6.03 o 
   1  -7   3      123.36      135.41      7.47 o 
   2  -7   3      438.82      432.55     27.00 o 
   3  -7   3      170.27      142.96     13.31 o 
   4  -7   3        0.03       -0.27      1.69 o 
 -10  -6   3      178.45      179.02     35.44 o 
  -9  -6   3       84.82       77.63     25.50 o 
  -8  -6   3       36.04       25.77     11.36 o 
  -7  -6   3       74.04       78.62      9.79 o 
  -6  -6   3      171.38      180.22     14.62 o 
  -5  -6   3       22.86       24.17      8.17 o 
  -4  -6   3       27.18       24.80      7.65 o 
  -3  -6   3       41.52       42.80     11.42 o 
  -2  -6   3      143.95      148.58      8.36 o 
  -1  -6   3      187.37      171.32      9.57 o 
   0  -6   3       28.56       29.41      5.93 o 
   1  -6   3      316.47      306.03     14.18 o 
   2  -6   3        0.44        2.34      2.48 o 
   3  -6   3        1.44        2.08      3.33 o 
   4  -6   3       65.85       55.14     13.81 o 
   5  -6   3        1.02        2.70      3.25 o 
 -10  -5   3      405.20      460.16     30.68 o 
  -9  -5   3       44.26       30.19     22.68 o 
  -8  -5   3       88.15       71.99     12.41 o 
  -7  -5   3       17.33       16.98      6.37 o 
  -6  -5   3      125.15      119.30      5.44 o 
  -5  -5   3       25.13       20.21      5.87 o 
  -4  -5   3        0.33        1.34      2.22 o 
  -3  -5   3      263.08      284.62     11.81 o 
  -2  -5   3       95.50       90.93     17.26 o 
  -1  -5   3      308.70      291.34     10.64 o 
   0  -5   3       77.03       71.38      3.95 o 
   1  -5   3      845.60      942.59     37.31 o 
   2  -5   3      476.16      459.12     27.83 o 
   3  -5   3        4.25        4.61      2.07 o 
   4  -5   3        0.33        0.98      1.61 o 
   5  -5   3        6.52        7.53      3.55 o 
   6  -5   3       13.86       11.73      7.71 o 
 -10  -4   3       90.90       63.13     59.19 o 
  -9  -4   3      332.22      271.06     86.03 o 
  -8  -4   3      121.62      145.69     27.97 o 
  -7  -4   3      170.63      159.53     10.71 o 
  -6  -4   3      233.40      240.97     10.67 o 
  -5  -4   3        7.04        5.05      1.61 o 
  -4  -4   3       97.31       88.82      2.28 o 
  -3  -4   3       40.37       48.70     11.69 o 
  -2  -4   3      542.00      578.58     54.05 o 
  -1  -4   3     1075.15     1047.37     32.14 o 
   0  -4   3      651.57      615.54     19.93 o 
   1  -4   3      194.78      223.46      9.82 o 
   2  -4   3      185.32      188.81     12.18 o 
   3  -4   3       98.20       96.47      5.90 o 
   4  -4   3      117.77      110.75      6.77 o 
   5  -4   3      132.74      125.72      9.66 o 
   6  -4   3      334.62      331.85     24.78 o 
   7  -4   3       20.54       16.87     12.19 o 
 -10  -3   3       22.58       18.03     15.18 o 
  -9  -3   3       23.65       26.02      9.35 o 
  -8  -3   3       44.55       38.83     10.06 o 
  -7  -3   3        5.67        8.68      8.46 o 
  -6  -3   3      145.01      148.97      7.96 o 
  -5  -3   3       43.09       46.82      3.14 o 
  -4  -3   3       76.73       98.47      3.12 o 
  -3  -3   3      415.32      371.17      7.36 o 
  -2  -3   3      282.71      337.84     24.78 o 
  -1  -3   3      322.19      296.52      9.48 o 
   0  -3   3      286.87      322.68     14.78 o 
   1  -3   3     1424.74     1499.96     40.48 o 
   2  -3   3       75.19       72.69      5.63 o 
   3  -3   3       63.79       60.60      5.13 o 
   4  -3   3       20.00       17.50      4.49 o 
   5  -3   3      597.91      594.17     46.19 o 
   6  -3   3      282.12      277.72     19.90 o 
   7  -3   3       19.12       20.14      9.18 o 
   8  -3   3       82.92       70.36     14.25 o 
 -10  -2   3       43.32       33.80     20.62 o 
  -9  -2   3        0.10        0.64      5.66 o 
  -8  -2   3      287.87      257.24     25.09 o 
  -7  -2   3       42.76       55.07     15.93 o 
  -6  -2   3      241.94      232.91     25.52 o 
  -5  -2   3      260.94      266.47     12.88 o 
  -4  -2   3       46.14       39.72      3.68 o 
  -3  -2   3     1504.77     1534.95     45.21 o 
  -2  -2   3     2190.54     2152.55     75.37 o 
  -1  -2   3      570.48      602.88     11.15 o 
   0  -2   3      205.68      210.18      4.81 o 
   1  -2   3        5.33        9.29      2.13 o 
   2  -2   3        0.25        2.99      2.51 o 
   3  -2   3        5.52        2.51      2.64 o 
   4  -2   3      174.38      164.24      8.89 o 
   5  -2   3     1508.22     1589.97     56.46 o 
   6  -2   3       26.17       22.63      8.38 o 
   7  -2   3       62.25       55.51      6.63 o 
   8  -2   3       53.19       62.78      6.32 o 
 -10  -1   3       31.93       22.31     18.44 o 
  -9  -1   3       13.05       12.38      4.43 o 
  -8  -1   3       78.22       70.11      6.65 o 
  -7  -1   3       42.62       38.25     11.72 o 
  -6  -1   3      222.62      203.99     15.92 o 
  -5  -1   3       13.53       11.94      7.41 o 
  -4  -1   3      217.80      208.19     11.64 o 
  -3  -1   3     1753.16     1720.94     32.58 o 
  -2  -1   3      439.91      460.68      6.22 o 
  -1  -1   3     8773.31     7705.18    197.81 o 
   0  -1   3        0.91        1.79      0.88 o 
   1  -1   3      400.41      401.87      7.77 o 
   2  -1   3      176.82      184.58      8.55 o 
   3  -1   3      868.08      900.17     21.22 o 
   4  -1   3      623.28      603.74     16.57 o 
   5  -1   3       68.52       83.54      7.62 o 
   6  -1   3      149.52      145.93      7.93 o 
   7  -1   3       55.89       62.03      5.01 o 
   8  -1   3       83.96       95.99     17.18 o 
   9  -1   3        0.16        1.19      4.05 o 
 -10   0   3        6.62       15.21     12.92 o 
  -9   0   3        2.03        7.81      5.81 o 
  -8   0   3      188.20      188.34     18.00 o 
  -7   0   3      198.08      205.32     15.88 o 
  -6   0   3        3.68        3.70      2.39 o 
  -5   0   3       34.18       30.30      8.64 o 
  -4   0   3      246.13      225.45     11.14 o 
  -3   0   3      438.90      464.49     10.38 o 
  -2   0   3       65.96       70.60      3.09 o 
  -1   0   3       28.92       31.87      2.69 o 
   0   0   3      467.26      454.92     14.64 o 
   1   0   3        9.40       12.93      1.91 o 
   2   0   3       56.68       64.32      2.94 o 
   3   0   3     2157.22     2313.10    103.52 o 
   4   0   3     1168.84     1251.20     45.20 o 
   5   0   3       22.48       25.29      6.27 o 
   6   0   3       50.71       48.80     11.35 o 
   7   0   3        4.69        7.56      3.27 o 
   8   0   3       34.58       29.50     11.33 o 
   9   0   3        7.64       12.42      8.19 o 
  -9   1   3       12.96       12.22      6.84 o 
  -8   1   3      336.45      366.50     28.77 o 
  -7   1   3      319.53      314.06     38.35 o 
  -6   1   3      292.66      304.54     27.58 o 
  -5   1   3      340.12      337.16     18.13 o 
  -4   1   3     1136.93     1144.59     35.02 o 
  -3   1   3       37.15       43.09      2.43 o 
  -2   1   3        0.48        0.93      0.42 o 
  -1   1   3     1325.93     1305.94     27.05 o 
   0   1   3      145.62      145.72      3.95 o 
   1   1   3       95.77       82.19      2.44 o 
   2   1   3     1335.17     1318.15     22.37 o 
   3   1   3      615.77      639.79     16.47 o 
   4   1   3      122.68      124.89      7.65 o 
   5   1   3      114.89      131.42      5.85 o 
   6   1   3      190.28      204.56     13.82 o 
   7   1   3      223.31      230.59     14.32 o 
   8   1   3        3.86        6.52      5.31 o 
   9   1   3      127.31      137.01     18.32 o 
  -9   2   3      119.39      124.81     22.15 o 
  -8   2   3      169.08      170.93     20.21 o 
  -7   2   3      237.15      232.66     21.45 o 
  -6   2   3      989.09     1070.61     49.59 o 
  -5   2   3      252.14      243.49     17.51 o 
  -4   2   3        8.30        8.87      1.59 o 
  -3   2   3      618.77      647.89     25.17 o 
  -2   2   3      194.19      194.10      4.48 o 
  -1   2   3     1340.55     1312.08     12.80 o 
   0   2   3     1027.22      996.40     18.47 o 
   1   2   3      845.34      846.66      7.87 o 
   2   2   3      658.68      648.53     11.20 o 
   3   2   3        1.73        2.53      0.53 o 
   4   2   3       39.83       37.14      2.79 o 
   5   2   3       95.30       95.83     10.67 o 
   6   2   3       70.83       67.22      5.30 o 
   7   2   3      356.75      359.57     16.56 o 
   8   2   3       21.85       23.81      8.00 o 
   9   2   3      168.80      166.59     20.22 o 
  10   2   3        7.64        6.63      5.53 o 
  -8   3   3       14.92       14.99      5.52 o 
  -7   3   3      273.02      260.06     25.94 o 
  -6   3   3      160.42      162.61     20.23 o 
  -5   3   3       72.72       74.80      3.88 o 
  -4   3   3       25.61       29.30      3.73 o 
  -3   3   3        2.24        3.52      1.01 o 
  -2   3   3      647.65      693.93     11.87 o 
  -1   3   3       48.39       40.60      3.40 o 
   0   3   3      560.71      568.23     13.20 o 
   1   3   3      265.79      237.04      6.30 o 
   2   3   3      508.83      515.83      9.32 o 
   3   3   3      508.35      596.16      9.30 o 
   4   3   3        0.50        0.72      0.64 o 
   5   3   3       58.79       67.32      4.63 o 
   6   3   3        0.08        0.01      2.90 o 
   7   3   3       46.37       45.82      4.12 o 
   8   3   3      335.07      355.25     21.95 o 
   9   3   3       65.21       74.81      6.39 o 
  10   3   3       87.97       82.98     20.32 o 
  -8   4   3        0.43        2.11      3.17 o 
  -7   4   3      371.11      382.73     34.27 o 
  -6   4   3      171.56      167.19     17.41 o 
  -5   4   3       48.80       40.09      5.83 o 
  -4   4   3       39.15       39.39      2.67 o 
  -3   4   3      286.32      268.08     10.41 o 
  -2   4   3      213.62      194.69      8.84 o 
  -1   4   3      242.30      238.47      6.84 o 
   0   4   3       78.60       67.65      3.04 o 
   1   4   3       56.09       44.04      3.11 o 
   2   4   3      708.80      756.66     20.65 o 
   3   4   3      204.75      210.08      4.94 o 
   4   4   3       89.26       96.85      2.89 o 
   5   4   3       14.61       17.80      4.45 o 
   6   4   3      868.70      914.86     39.62 o 
   7   4   3       17.46       16.78      4.50 o 
   8   4   3      716.08      713.73     38.01 o 
   9   4   3        5.64        9.38      3.67 o 
  10   4   3      372.31      404.61     16.30 o 
  -7   5   3      107.41      104.57     16.41 o 
  -6   5   3        0.43        3.20      2.63 o 
  -5   5   3       34.83       25.72      6.47 o 
  -4   5   3       18.14       23.12      4.25 o 
  -3   5   3      499.62      534.82     18.49 o 
  -2   5   3     1086.89     1131.89     36.44 o 
  -1   5   3      524.93      504.19     19.57 o 
   0   5   3      983.66      968.86     29.55 o 
   1   5   3        0.40        0.25      0.37 o 
   2   5   3       11.93        9.65      2.38 o 
   3   5   3        6.79        5.71      0.53 o 
   4   5   3        2.03        4.34      1.29 o 
   5   5   3       45.74       45.02      2.33 o 
   6   5   3     1245.15     1280.58     39.26 o 
   7   5   3       99.77      108.92      5.84 o 
   8   5   3        4.90        5.01      2.46 o 
   9   5   3      122.06      115.87     21.80 o 
  10   5   3        6.45        2.77      3.61 o 
  -6   6   3       16.34       18.10      9.64 o 
  -5   6   3       95.04       85.26      7.41 o 
  -4   6   3       30.61       31.48      4.75 o 
  -3   6   3       10.93       15.66      3.04 o 
  -2   6   3       82.23       90.54      4.37 o 
  -1   6   3        3.43        4.80      1.50 o 
   0   6   3       28.12       26.99      1.95 o 
   1   6   3       20.75       24.19      2.40 o 
   2   6   3      100.20       89.99      2.22 o 
   3   6   3       93.52      102.83      4.22 o 
   4   6   3       96.44       96.59      4.76 o 
   5   6   3      358.25      340.05     12.27 o 
   6   6   3      136.80      148.72      9.82 o 
   7   6   3      112.00      104.58     10.09 o 
   8   6   3      261.51      254.06     15.91 o 
   9   6   3      105.60      110.41     19.66 o 
  10   6   3        0.87        0.24      4.33 o 
  -5   7   3      126.97      137.23     17.64 o 
  -4   7   3       33.51       31.57      3.97 o 
  -3   7   3      228.73      223.44     14.77 o 
  -2   7   3      128.92      127.84      7.76 o 
  -1   7   3      504.59      497.47     18.52 o 
   0   7   3       67.62       72.60      3.88 o 
   1   7   3      683.02      738.20     29.04 o 
   2   7   3       39.18       40.16      2.04 o 
   3   7   3       16.37       15.62      1.51 o 
   4   7   3       67.46       59.09      2.09 o 
   5   7   3     1564.30     1620.40     43.33 o 
   6   7   3      258.86      265.35     11.72 o 
   7   7   3        0.57        3.38      3.27 o 
   8   7   3       89.44       83.78     10.31 o 
   9   7   3       73.40       49.82     29.21 o 
  -4   8   3        0.09        1.42      1.22 o 
  -3   8   3      384.72      369.60     25.52 o 
  -2   8   3      156.20      164.82      9.97 o 
  -1   8   3       52.19       53.34      3.59 o 
   0   8   3       99.71      100.44      3.78 o 
   1   8   3      364.14      393.01     14.83 o 
   2   8   3       32.11       32.79      4.76 o 
   3   8   3       80.33       87.90      3.28 o 
   4   8   3     1037.45     1119.07     47.42 o 
   5   8   3       10.52       10.81      3.80 o 
   6   8   3      102.04       99.31      5.09 o 
   7   8   3       27.33       19.61      7.36 o 
   8   8   3       92.82       47.32     43.53 o 
  -3   9   3       46.29       31.75     21.11 o 
  -2   9   3        1.17        3.63      4.71 o 
  -1   9   3       30.53       23.37      8.09 o 
   0   9   3      170.57      157.69     12.44 o 
   1   9   3        0.74        4.09      2.83 o 
   2   9   3       25.75       24.32      7.36 o 
   3   9   3      262.67      267.11     25.31 o 
   4   9   3      833.34      874.84     35.41 o 
   5   9   3       50.29       45.15      4.09 o 
   6   9   3        6.78        2.68      5.35 o 
   7   9   3       32.34       20.17     17.28 o 
   8   9   3       55.08       27.84     22.08 o 
  -2  10   3       16.57       12.04      4.95 o 
  -1  10   3       44.87       46.86     20.12 o 
   0  10   3      116.54      123.81     15.79 o 
   1  10   3       12.50        9.19      5.20 o 
   2  10   3       80.19       79.12      6.82 o 
   3  10   3      574.59      568.30     22.22 o 
   4  10   3        8.32        7.38      4.65 o 
   5  10   3       15.86       15.06      7.21 o 
   6  10   3      100.46      100.60     10.15 o 
   7  10   3       19.90       13.94     11.98 o 
   8  10   3        0.48        1.59      1.63 o 
   0  11   3       33.03       21.21     19.75 o 
   1  11   3      168.24      192.14     31.42 o 
   2  11   3      152.90      179.27     25.96 o 
   3  11   3       38.38       73.76     25.29 o 
   4  11   3      111.67       97.35     15.80 o 
   5  11   3        8.12        6.78      6.63 o 
   6  11   3        0.79        0.54      4.28 o 
   7  11   3       35.57       18.10     22.50 o 
  -5 -10   4      152.97      180.43     22.91 o 
  -4 -10   4        0.25        2.80      3.07 o 
  -3 -10   4        2.63        1.65      2.16 o 
  -2 -10   4       16.96        9.45      6.09 o 
  -7  -9   4      144.39      157.54     21.20 o 
  -6  -9   4       68.25       65.75      7.05 o 
  -5  -9   4        0.14        1.53      1.85 o 
  -4  -9   4       26.98       22.60     11.01 o 
  -3  -9   4        8.12        7.90      2.86 o 
  -2  -9   4        5.28        4.30      3.71 o 
  -1  -9   4       17.39       12.09      5.33 o 
   0  -9   4       41.74       43.34      5.22 o 
   1  -9   4       16.51       13.79      8.31 o 
  -8  -8   4      114.55      107.00     19.60 o 
  -7  -8   4       56.70       61.87     12.77 o 
  -6  -8   4       51.80       47.39     17.54 o 
  -5  -8   4        0.04        1.36      2.86 o 
  -4  -8   4       23.63       21.56      7.33 o 
  -3  -8   4       11.54       14.35      5.11 o 
  -2  -8   4        8.98        6.19      3.06 o 
  -1  -8   4      193.18      209.48     17.32 o 
   0  -8   4      122.38      117.61     14.24 o 
   1  -8   4        0.37        0.89      2.73 o 
   2  -8   4        6.51       10.43      5.62 o 
  -9  -7   4       67.43       54.27     38.03 o 
  -8  -7   4       43.05       42.43     29.21 o 
  -7  -7   4        0.14        1.35      2.08 o 
  -6  -7   4       39.65       37.51     10.95 o 
  -5  -7   4       15.17       18.02      6.36 o 
  -4  -7   4       61.24       57.35     16.01 o 
  -3  -7   4        4.73        4.73      2.28 o 
  -2  -7   4      292.15      260.37     24.86 o 
  -1  -7   4      152.94      169.36     17.12 o 
   0  -7   4       44.66       44.28     11.23 o 
   1  -7   4        0.33        0.10      2.86 o 
   2  -7   4      411.82      383.28     27.34 o 
   3  -7   4        2.17        3.10      3.42 o 
   4  -7   4        3.28        5.05      2.63 o 
  -9  -6   4      207.84      201.34     31.87 o 
  -8  -6   4       37.92       41.72     29.19 o 
  -7  -6   4      161.21      154.08     12.06 o 
  -6  -6   4        6.83        5.73      2.08 o 
  -5  -6   4        9.71       13.39      3.40 o 
  -4  -6   4        0.50        4.16      4.05 o 
  -3  -6   4        1.50        3.64      2.40 o 
  -2  -6   4      870.22      944.88     61.70 o 
  -1  -6   4      221.10      220.20     11.64 o 
   0  -6   4       30.58       30.65      8.04 o 
   1  -6   4      110.05      108.83      9.80 o 
   2  -6   4       51.37       48.55     11.21 o 
   3  -6   4      126.03      125.76     11.25 o 
   4  -6   4        0.33        3.01      2.69 o 
   5  -6   4       43.27       38.91      9.39 o 
 -10  -5   4       78.30       58.13     43.22 o 
  -9  -5   4       40.60       28.92      9.23 o 
  -8  -5   4       25.18       31.03     13.84 o 
  -7  -5   4        3.95        7.81      2.99 o 
  -6  -5   4        7.76        8.17      3.40 o 
  -5  -5   4        3.81        4.53      3.39 o 
  -4  -5   4       91.87       97.33     22.64 o 
  -3  -5   4      253.85      237.27     22.38 o 
  -2  -5   4      351.83      316.93     17.33 o 
  -1  -5   4        2.55        4.24      1.81 o 
   0  -5   4      791.90      784.48     26.32 o 
   1  -5   4      111.88      111.67      9.44 o 
   2  -5   4       41.22       40.59      9.13 o 
   3  -5   4        2.04        2.64      2.23 o 
   4  -5   4      322.90      326.06     20.98 o 
   5  -5   4       85.16       87.78     10.87 o 
   6  -5   4       15.43       14.96      9.57 o 
 -10  -4   4        0.30        3.79      7.69 o 
  -9  -4   4       58.97       55.95     41.21 o 
  -8  -4   4       25.78       19.92     18.11 o 
  -7  -4   4      119.20      119.83      8.51 o 
  -6  -4   4      168.71      176.46      8.89 o 
  -5  -4   4       61.42       68.57      2.14 o 
  -4  -4   4      296.04      296.17     20.20 o 
  -3  -4   4      829.44      899.28     27.10 o 
  -2  -4   4      112.35      111.88      4.05 o 
  -1  -4   4       18.95       21.99      1.88 o 
   0  -4   4        0.97        3.48      1.84 o 
   1  -4   4       33.06       35.69      7.66 o 
   2  -4   4       25.22       34.10      7.72 o 
   3  -4   4        1.61        4.92      4.14 o 
   4  -4   4      366.69      365.72     29.16 o 
   5  -4   4       82.85       85.73     10.97 o 
   6  -4   4       71.42       72.51     10.79 o 
   7  -4   4       23.94       12.09     15.00 o 
 -10  -3   4      112.65       79.58     65.66 o 
  -9  -3   4       21.04       15.42      6.97 o 
  -8  -3   4        0.47        0.91      5.80 o 
  -7  -3   4      176.82      173.27     13.64 o 
  -6  -3   4        1.64        2.90      1.87 o 
  -5  -3   4      526.65      492.98     13.70 o 
  -4  -3   4      903.49      904.50     16.26 o 
  -3  -3   4     1283.86     1277.29     39.01 o 
  -2  -3   4     1774.92     1590.53     10.91 o 
  -1  -3   4      439.54      448.36      9.42 o 
   0  -3   4       36.07       50.74      3.81 o 
   1  -3   4      251.87      277.76     12.64 o 
   2  -3   4      130.49      126.66     10.85 o 
   3  -3   4      223.23      217.53     13.38 o 
   4  -3   4        9.35        7.52      4.18 o 
   5  -3   4       33.82       43.16      8.48 o 
   6  -3   4      164.56      152.08     14.11 o 
   7  -3   4      132.77      140.00     29.50 o 
 -10  -2   4        1.68        5.56      9.36 o 
  -9  -2   4       11.19        5.98      5.28 o 
  -8  -2   4      191.14      150.70     40.85 o 
  -7  -2   4        3.82        7.70      5.17 o 
  -6  -2   4       25.20       15.97      6.87 o 
  -5  -2   4      835.18      763.45     23.42 o 
  -4  -2   4      268.32      275.08     13.64 o 
  -3  -2   4       33.99       48.31      4.24 o 
  -2  -2   4      766.73      833.36     20.27 o 
  -1  -2   4      164.71      150.34      6.25 o 
   0  -2   4      124.19      125.35      5.41 o 
   1  -2   4      154.62      135.46      6.92 o 
   2  -2   4      420.89      400.48     20.24 o 
   3  -2   4      341.59      338.33     12.35 o 
   4  -2   4      170.86      155.73     12.49 o 
   5  -2   4        2.97        4.89      2.14 o 
   6  -2   4        1.12        0.36      2.82 o 
   7  -2   4       10.15        8.80      3.24 o 
   8  -2   4       50.83       50.17      7.70 o 
 -10  -1   4        0.35        5.04      6.22 o 
  -9  -1   4      222.25      167.04     32.22 o 
  -8  -1   4      462.23      417.18     40.57 o 
  -7  -1   4      348.16      276.48     34.37 o 
  -6  -1   4      355.17      306.48     24.39 o 
  -5  -1   4      535.00      518.74     27.55 o 
  -4  -1   4      119.25      134.86      6.18 o 
  -3  -1   4       90.46      106.39      4.89 o 
  -2  -1   4      138.21      131.39      4.45 o 
  -1  -1   4      313.69      323.21      6.87 o 
   0  -1   4      502.87      525.44      9.96 o 
   1  -1   4      105.82       94.64      3.36 o 
   2  -1   4      440.28      465.97     11.66 o 
   3  -1   4       59.27       58.96      6.03 o 
   4  -1   4       13.91       20.44      4.38 o 
   5  -1   4      299.12      319.48     19.81 o 
   6  -1   4      214.04      235.48     21.95 o 
   7  -1   4        2.46        5.22      4.65 o 
   8  -1   4      103.38       88.33     16.46 o 
  -9   0   4      132.70       88.88     46.62 o 
  -8   0   4       80.24       69.03     19.40 o 
  -7   0   4      295.69      289.28     29.76 o 
  -6   0   4     1624.75     1417.32    131.54 o 
  -5   0   4      190.17      182.18     38.96 o 
  -4   0   4      282.92      284.77      9.97 o 
  -3   0   4        1.40        2.30      1.62 o 
  -2   0   4       44.99       56.48      2.49 o 
  -1   0   4      654.82      661.44     18.31 o 
   0   0   4     1149.53     1104.30     24.21 o 
   1   0   4      186.19      156.65      6.24 o 
   2   0   4      203.20      251.50     10.42 o 
   3   0   4        0.13        1.62      1.45 o 
   4   0   4      567.27      595.03     52.08 o 
   5   0   4      183.05      185.15     10.34 o 
   6   0   4       92.54       91.50      5.73 o 
   7   0   4      252.57      270.99     16.90 o 
   8   0   4        6.80        6.90      4.67 o 
   9   0   4       84.26       80.70     13.20 o 
  -9   1   4        9.24        9.42      4.32 o 
  -8   1   4      208.76      192.04     30.61 o 
  -7   1   4      417.08      398.87     33.48 o 
  -6   1   4      394.25      402.46     47.80 o 
  -5   1   4       72.20       74.66      4.90 o 
  -4   1   4       56.53       62.50      5.36 o 
  -3   1   4        1.46        2.04      0.91 o 
  -2   1   4      411.08      452.63     10.03 o 
  -1   1   4     2816.13     2590.08    119.79 o 
   0   1   4      739.17      728.54     10.38 o 
   1   1   4      176.04      171.84      5.86 o 
   2   1   4      208.36      219.10      9.09 o 
   3   1   4      501.22      627.61     20.85 o 
   4   1   4       79.55       95.14      4.76 o 
   5   1   4       36.76       35.04      3.40 o 
   6   1   4        0.03        1.83      1.48 o 
   7   1   4      754.39      719.27     53.84 o 
   8   1   4        7.94        6.00      9.00 o 
   9   1   4        0.18        1.93      3.14 o 
  -9   2   4       17.62       18.58      7.88 o 
  -8   2   4      124.53      127.07     15.80 o 
  -7   2   4       69.80       78.09      8.89 o 
  -6   2   4      122.62      125.62      7.14 o 
  -5   2   4      269.84      274.61      6.10 o 
  -4   2   4       40.94       39.18      3.06 o 
  -3   2   4      626.66      747.97     23.61 o 
  -2   2   4      124.55      125.86      4.95 o 
  -1   2   4      987.95     1037.50     18.34 o 
   0   2   4        6.29        7.21      1.43 o 
   1   2   4        0.79        0.87      0.98 o 
   2   2   4      163.28      145.51      3.55 o 
   3   2   4     1432.85     1504.93     30.36 o 
   4   2   4       34.72       39.68      3.20 o 
   5   2   4       18.82       22.62      4.86 o 
   6   2   4      575.49      616.67     37.73 o 
   7   2   4        7.62        4.86      3.20 o 
   8   2   4       45.00       39.91     10.32 o 
   9   2   4      370.95      408.27     35.49 o 
  10   2   4      340.38      360.82     59.85 o 
  -8   3   4      211.46      240.64     23.94 o 
  -7   3   4       52.11       49.10     14.53 o 
  -6   3   4        4.66        6.93      2.35 o 
  -5   3   4      111.90      111.11      4.12 o 
  -4   3   4       35.26       40.28      4.17 o 
  -3   3   4      317.21      285.82      7.01 o 
  -2   3   4     1560.79     1607.63     31.98 o 
  -1   3   4      622.74      570.77     11.12 o 
   0   3   4      379.41      393.22      8.26 o 
   1   3   4      917.68      988.19     17.34 o 
   2   3   4      517.89      620.89     14.02 o 
   3   3   4      407.88      482.51      9.62 o 
   4   3   4      107.62      131.21      2.87 o 
   5   3   4      381.32      414.56     11.07 o 
   6   3   4      764.14      831.52     34.55 o 
   7   3   4      106.76      103.51      4.91 o 
   8   3   4       18.21       20.06      6.57 o 
   9   3   4      130.28      124.58     15.57 o 
  10   3   4       14.54        7.08      9.02 o 
  -8   4   4      161.53      152.23     26.58 o 
  -7   4   4      166.74      169.35     22.17 o 
  -6   4   4       73.40       79.63     19.29 o 
  -5   4   4       50.72       44.75      3.67 o 
  -4   4   4       81.30       79.82      3.78 o 
  -3   4   4       48.69       45.13      7.20 o 
  -2   4   4     1030.40     1145.19     40.80 o 
  -1   4   4       22.87       33.46      1.96 o 
   0   4   4      728.24      796.22     22.17 o 
   1   4   4      738.52      783.57     22.31 o 
   2   4   4      331.45      350.56     11.61 o 
   3   4   4        0.01        0.48      0.41 o 
   4   4   4       96.77       97.20      2.24 o 
   5   4   4     1307.70     1355.40     43.04 o 
   6   4   4      143.92      130.96      8.30 o 
   7   4   4      185.39      172.09      9.28 o 
   8   4   4      155.54      177.32     11.36 o 
   9   4   4       47.50       58.91      7.95 o 
  10   4   4        4.97       11.25     22.62 o 
  -7   5   4       31.47       20.77      8.71 o 
  -6   5   4      201.25      187.38     17.93 o 
  -5   5   4        5.78        5.43      1.71 o 
  -4   5   4      222.98      202.56      9.97 o 
  -3   5   4       96.31      103.07      5.59 o 
  -2   5   4      550.66      569.12     19.59 o 
  -1   5   4       22.42       22.72      1.77 o 
   0   5   4       61.29       59.78      2.06 o 
   1   5   4      374.35      415.65     20.53 o 
   2   5   4      454.66      504.44     23.17 o 
   3   5   4       11.16       17.41      1.63 o 
   4   5   4      600.55      590.85     15.02 o 
   5   5   4     1427.86     1498.90     20.53 o 
   6   5   4      237.84      220.37     12.94 o 
   7   5   4       42.40       57.51      5.57 o 
   8   5   4       66.05       73.94      4.83 o 
   9   5   4       58.98       50.93      4.87 o 
  10   5   4        2.86        2.46      5.55 o 
  -6   6   4       12.11       13.33      7.19 o 
  -5   6   4       96.38      108.19     23.96 o 
  -4   6   4      337.14      316.08     17.86 o 
  -3   6   4     1037.51     1115.33     47.44 o 
  -2   6   4        0.99        2.81      1.49 o 
  -1   6   4      832.76      815.04     25.67 o 
   0   6   4       91.31       87.05      2.74 o 
   1   6   4      127.46      116.22      4.46 o 
   2   6   4      492.24      540.08     17.49 o 
   3   6   4      338.14      327.79     13.70 o 
   4   6   4      398.42      404.02     13.46 o 
   5   6   4      445.55      426.05     12.65 o 
   6   6   4       11.25       11.71      2.62 o 
   7   6   4      386.07      409.46     38.19 o 
   8   6   4      107.67       99.03      4.96 o 
   9   6   4        0.00        1.67      2.59 o 
  10   6   4        8.20        5.40      3.74 o 
  -5   7   4       61.75       70.16      9.97 o 
  -4   7   4      164.25      163.85     12.84 o 
  -3   7   4        0.15        0.73      1.13 o 
  -2   7   4      531.29      493.47     36.91 o 
  -1   7   4       35.59       31.87      3.86 o 
   0   7   4      314.43      336.53     18.52 o 
   1   7   4        4.27        4.94      0.63 o 
   2   7   4      326.29      346.11     15.68 o 
   3   7   4      620.84      627.88     25.41 o 
   4   7   4        2.75        3.51      2.21 o 
   5   7   4      779.24      734.85     25.68 o 
   6   7   4      216.10      186.09      9.29 o 
   7   7   4       53.28       62.78      5.85 o 
   8   7   4       86.54       88.02     14.15 o 
   9   7   4       36.52       42.92     12.27 o 
  10   7   4        1.76        6.13     11.33 o 
  -4   8   4      180.65      195.21     15.40 o 
  -3   8   4        8.40        8.79      3.44 o 
  -2   8   4        1.00        1.43      1.01 o 
  -1   8   4       78.02       75.77      3.97 o 
   0   8   4        8.71        9.33      3.33 o 
   1   8   4       68.75       84.02     16.82 o 
   2   8   4      574.16      564.98     25.83 o 
   3   8   4      162.90      158.40      6.75 o 
   4   8   4        0.83        1.00      1.84 o 
   5   8   4       42.44       43.86     11.46 o 
   6   8   4      177.16      179.89     13.22 o 
   7   8   4        0.00        1.96      2.67 o 
   8   8   4       87.14       64.87     31.10 o 
  -3   9   4       53.55       52.41      8.21 o 
  -2   9   4       14.57       19.19      8.16 o 
  -1   9   4       61.12       60.07     14.42 o 
   0   9   4      162.07      176.22     13.54 o 
   1   9   4      186.43      182.85     17.81 o 
   2   9   4       52.04       52.74     14.09 o 
   3   9   4       78.26       63.68      5.57 o 
   4   9   4      106.83      107.68      6.53 o 
   5   9   4       74.07       77.84      8.37 o 
   6   9   4       92.67       89.07      5.09 o 
   8   9   4       84.56       84.45     25.12 o 
   9   9   4        1.89        3.80      3.62 o 
  -2  10   4       38.72       33.84     13.42 o 
  -1  10   4        1.86        1.46      3.11 o 
   0  10   4      442.00      485.65     39.65 o 
   1  10   4      167.62      162.52     15.05 o 
   2  10   4       28.41       15.99      7.24 o 
   3  10   4        0.57        1.76      2.48 o 
   4  10   4        0.01        2.11      1.82 o 
   5  10   4        0.02        2.81      2.42 o 
   6  10   4       32.69       19.37     19.46 o 
   7  10   4      108.73      110.55     17.14 o 
   8  10   4       65.61       37.71     42.79 o 
   0  11   4       62.28       52.32     10.55 o 
   1  11   4       66.22       55.83     29.18 o 
   2  11   4       50.59       48.55     30.61 o 
   3  11   4       13.19        7.99      5.33 o 
   4  11   4       31.04       25.55     18.58 o 
   5  11   4        0.73        4.55      5.38 o 
   6  11   4       86.21       92.21     16.99 o 
   7  11   4       44.76       29.27     28.56 o 
  -6  -9   5       18.42        8.12      6.21 o 
  -5  -9   5       19.00       13.79      7.52 o 
  -4  -9   5       19.86       12.89      6.86 o 
  -3  -9   5       34.67       27.87     10.61 o 
  -2  -9   5      243.29      255.56     28.52 o 
  -1  -9   5       47.57       58.19     10.70 o 
   0  -9   5       34.15       28.43      4.49 o 
  -8  -8   5        6.52        3.20      5.37 o 
  -7  -8   5        0.01        2.44      2.61 o 
  -6  -8   5        0.95        2.63      2.86 o 
  -5  -8   5       17.12       14.06      4.89 o 
  -4  -8   5        0.67        2.24      2.84 o 
  -3  -8   5       66.02       86.48     14.17 o 
  -2  -8   5      185.90      192.35     16.60 o 
  -1  -8   5       65.90       57.13     10.55 o 
   0  -8   5       44.72       39.07     17.02 o 
   1  -8   5       72.02       78.42     11.61 o 
   2  -8   5        0.01        2.57      2.22 o 
  -8  -7   5       72.89       34.75     38.32 o 
  -7  -7   5        0.45        1.14      1.88 o 
  -6  -7   5       10.41        5.72      3.32 o 
  -5  -7   5       14.21       15.05      4.69 o 
  -4  -7   5      137.58      140.11     11.53 o 
  -3  -7   5      214.74      223.16     16.86 o 
  -2  -7   5       31.27       29.74     11.09 o 
  -1  -7   5      393.12      368.04     25.94 o 
   0  -7   5      137.83      159.53     13.57 o 
   1  -7   5        1.51        3.23      2.41 o 
   2  -7   5        3.83        4.91      2.50 o 
   3  -7   5       87.84       81.13     10.64 o 
  -9  -6   5        4.52        7.40      6.78 o 
  -8  -6   5       14.21       19.13     10.18 o 
  -7  -6   5      121.01      108.10     11.67 o 
  -6  -6   5        0.69        1.91      2.42 o 
  -5  -6   5      161.53      167.64     19.92 o 
  -4  -6   5      491.60      565.51     55.69 o 
  -3  -6   5        7.30        7.84      4.41 o 
  -2  -6   5       38.20       43.05      8.91 o 
  -1  -6   5       47.23       42.56     11.90 o 
   0  -6   5        7.44        5.48      3.46 o 
   1  -6   5       10.64       13.31      3.81 o 
   2  -6   5        5.27       10.80      4.90 o 
   3  -6   5       14.69       15.14      4.33 o 
   4  -6   5        6.97        5.95      3.20 o 
  -9  -5   5        8.01        9.85      8.93 o 
  -8  -5   5       52.31       51.79     17.18 o 
  -7  -5   5       38.03       42.24     17.83 o 
  -6  -5   5      419.87      443.03     41.16 o 
  -5  -5   5      249.79      239.79     18.58 o 
  -4  -5   5      392.70      400.35     27.87 o 
  -3  -5   5       98.86      106.96     10.67 o 
  -2  -5   5      186.95      169.47      9.01 o 
  -1  -5   5       14.21       14.68      3.09 o 
   0  -5   5      139.22      128.06      6.97 o 
   1  -5   5      140.22      140.18     17.57 o 
   2  -5   5        3.30        6.04      2.04 o 
   3  -5   5        7.36        5.48      3.61 o 
   4  -5   5        5.97        6.83      4.54 o 
   5  -5   5       60.93       62.41     16.32 o 
 -10  -4   5      127.33      109.72     24.21 o 
  -9  -4   5        0.37        7.06      7.79 o 
  -8  -4   5       19.71       15.13      9.39 o 
  -7  -4   5       27.73       25.52     16.52 o 
  -6  -4   5      357.29      377.09     15.82 o 
  -5  -4   5      633.07      666.72     35.62 o 
  -4  -4   5      252.87      260.74      9.74 o 
  -3  -4   5      508.24      487.95     32.66 o 
  -2  -4   5       45.83       49.85      2.71 o 
  -1  -4   5        0.18        1.16      1.65 o 
   0  -4   5       15.06       18.81      5.35 o 
   1  -4   5      286.31      285.67     12.82 o 
   2  -4   5       32.29       34.25      7.75 o 
   3  -4   5      176.91      168.34     20.19 o 
   4  -4   5       27.02       24.02      9.18 o 
   5  -4   5       35.41       30.38      9.88 o 
   6  -4   5        0.07        1.88      1.74 o 
 -10  -3   5        8.94       12.68     13.55 o 
  -9  -3   5      453.45      488.83     60.91 o 
  -8  -3   5       39.07       44.58     22.67 o 
  -7  -3   5      357.89      337.66     50.93 o 
  -6  -3   5      159.68      157.47      4.98 o 
  -5  -3   5      155.65      163.11      9.41 o 
  -4  -3   5       92.88       83.80      4.02 o 
  -3  -3   5      297.05      346.55      9.02 o 
  -2  -3   5      104.24      101.97      8.87 o 
  -1  -3   5        0.00        1.48      0.97 o 
   0  -3   5      346.39      378.02     15.69 o 
   1  -3   5      191.39      191.61     10.54 o 
   2  -3   5        0.12       -0.19      3.59 o 
   3  -3   5      284.60      281.92     20.38 o 
   4  -3   5       13.62       12.60      5.46 o 
   5  -3   5      121.96      113.88      9.45 o 
   6  -3   5       26.48       22.32      6.26 o 
   7  -3   5        3.11        2.88      3.20 o 
 -10  -2   5       46.50       33.53     28.25 o 
  -9  -2   5        0.09        3.22      5.29 o 
  -8  -2   5      214.57      222.22     25.28 o 
  -7  -2   5      609.30      587.59     55.17 o 
  -6  -2   5      130.65      122.98     12.66 o 
  -5  -2   5      825.55      823.88     23.27 o 
  -4  -2   5       75.99       71.05      3.64 o 
  -3  -2   5      202.13      219.31     13.93 o 
  -2  -2   5     2809.37     2875.49     95.33 o 
  -1  -2   5        0.94        5.46      1.39 o 
   0  -2   5     1043.83     1046.82     32.17 o 
   1  -2   5      135.45      151.69      7.29 o 
   2  -2   5       53.69       51.45      4.58 o 
   3  -2   5      430.55      433.43     16.65 o 
   4  -2   5      710.51      759.41     30.59 o 
   5  -2   5       45.46       44.26      8.15 o 
   6  -2   5       24.11       21.05      6.69 o 
   7  -2   5       90.20       87.40      9.82 o 
   8  -2   5       16.43       14.38      8.15 o 
  -9  -1   5       84.48       64.70     34.96 o 
  -8  -1   5      241.77      241.78     21.98 o 
  -7  -1   5      359.32      384.59     43.40 o 
  -6  -1   5       14.01       17.25      5.19 o 
  -5  -1   5      385.54      395.75     12.37 o 
  -4  -1   5      231.34      217.49      6.22 o 
  -3  -1   5       41.30       39.72      6.40 o 
  -2  -1   5       71.81       76.07      3.68 o 
  -1  -1   5     1262.69     1301.85     25.00 o 
   0  -1   5       24.70       24.19      4.13 o 
   1  -1   5      615.56      602.88     16.94 o 
   2  -1   5      207.06      197.57      8.98 o 
   3  -1   5       75.02       81.37     16.04 o 
   4  -1   5       24.60       26.61      5.48 o 
   5  -1   5      399.77      427.81     17.97 o 
   6  -1   5      128.25      119.75      7.84 o 
   7  -1   5       74.04       59.02      5.81 o 
   8  -1   5      117.31      106.84     23.89 o 
  -9   0   5      151.18      165.68     20.69 o 
  -8   0   5       38.09       39.72     15.40 o 
  -7   0   5       52.81       49.56     16.09 o 
  -6   0   5      239.21      193.82     14.45 o 
  -5   0   5      324.92      350.68     18.93 o 
  -4   0   5      421.54      429.80     12.67 o 
  -3   0   5      146.08      163.88      4.48 o 
  -2   0   5      125.05      107.83      5.85 o 
  -1   0   5     3533.26     3661.50     82.58 o 
   0   0   5     1044.13     1061.87     48.20 o 
   1   0   5      664.12      695.27     31.73 o 
   2   0   5     1061.78     1151.95     24.95 o 
   3   0   5        6.25        8.00      2.29 o 
   4   0   5       71.81       83.15      5.12 o 
   5   0   5      212.00      224.72     19.37 o 
   6   0   5      222.00      220.33     20.53 o 
   7   0   5      128.76      142.94     11.79 o 
   8   0   5       34.00       28.53     15.20 o 
   9   0   5      240.57      248.65     53.75 o 
  -9   1   5      115.27       92.71     34.89 o 
  -8   1   5        0.02        4.49      4.26 o 
  -7   1   5       62.28       61.26     19.86 o 
  -6   1   5      121.15      116.97     27.67 o 
  -5   1   5      113.34      140.25     30.64 o 
  -4   1   5      518.67      518.43     19.95 o 
  -3   1   5      696.86      630.84     20.31 o 
  -2   1   5      373.34      359.33     16.62 o 
  -1   1   5      528.23      528.18     14.45 o 
   0   1   5      831.69      858.52     24.51 o 
   1   1   5      752.82      832.78     29.57 o 
   2   1   5        1.89        1.51      1.00 o 
   3   1   5        0.00        0.17      1.60 o 
   4   1   5       39.37       48.52      3.75 o 
   5   1   5      111.87      117.50     11.35 o 
   6   1   5       36.12       44.42      8.36 o 
   7   1   5      378.67      402.78     25.38 o 
   8   1   5        7.77        8.57      3.74 o 
   9   1   5       34.16       26.40     12.12 o 
  -9   2   5      125.66      105.65     18.59 o 
  -8   2   5        1.68        0.20      2.84 o 
  -7   2   5      250.64      249.37     19.99 o 
  -6   2   5      246.99      251.15     17.55 o 
  -5   2   5        0.15        1.85      1.86 o 
  -4   2   5      361.41      358.32     13.24 o 
  -3   2   5      975.89      931.59     41.16 o 
  -2   2   5      494.90      523.72     11.76 o 
  -1   2   5     1882.33     2086.36     70.57 o 
   0   2   5     2573.76     2595.80     88.30 o 
   1   2   5       52.71       49.79      3.05 o 
   2   2   5      415.70      454.25     14.09 o 
   3   2   5      447.88      507.28     16.38 o 
   4   2   5      238.35      227.97      7.31 o 
   5   2   5       11.46       12.01      3.28 o 
   6   2   5      515.82      538.58     21.82 o 
   7   2   5       52.61       57.91      4.58 o 
   8   2   5       88.50       82.71     11.24 o 
   9   2   5        4.67        4.68      4.06 o 
  -8   3   5        0.38        1.66      2.20 o 
  -7   3   5      189.74      170.97     15.30 o 
  -6   3   5      477.79      430.97     29.26 o 
  -5   3   5      359.43      354.95     18.60 o 
  -4   3   5      415.76      421.45     12.63 o 
  -3   3   5      455.11      494.12     13.94 o 
  -2   3   5      100.22       80.95      4.55 o 
  -1   3   5     1399.73     1360.88     43.88 o 
   0   3   5       54.24       42.34      2.74 o 
   1   3   5      260.59      268.62      9.04 o 
   2   3   5      368.48      400.04     10.75 o 
   3   3   5      259.47      262.32      9.22 o 
   4   3   5      301.32      309.43      9.34 o 
   5   3   5        1.51        0.84      0.96 o 
   6   3   5      996.57      978.71     52.63 o 
   7   3   5       88.03       70.00      8.87 o 
   8   3   5       65.43       64.93      5.25 o 
   9   3   5        5.99        5.27      4.27 o 
  -8   4   5        4.14        2.01      2.43 o 
  -7   4   5       74.87       63.08      8.69 o 
  -6   4   5       32.97       35.96      9.15 o 
  -5   4   5      559.24      554.48     51.15 o 
  -4   4   5      554.14      532.26     28.88 o 
  -3   4   5      415.88      437.15     18.50 o 
  -2   4   5     1000.10     1035.84     23.27 o 
  -1   4   5      126.71      123.55      3.09 o 
   0   4   5       31.99       30.25      2.66 o 
   1   4   5      149.41      156.27      6.31 o 
   2   4   5      427.84      413.02     13.58 o 
   3   4   5       71.42       63.59      3.08 o 
   4   4   5       55.30       50.35      2.75 o 
   5   4   5       68.28       62.12      3.14 o 
   6   4   5      388.06      395.20     21.85 o 
   7   4   5      182.75      176.53     16.96 o 
   8   4   5       21.15       25.37      8.63 o 
   9   4   5        0.38        4.38      5.88 o 
  10   4   5        3.48        3.28      6.02 o 
  -7   5   5       62.09       58.82     10.00 o 
  -6   5   5      292.27      302.22     26.78 o 
  -5   5   5      443.91      487.64     33.00 o 
  -4   5   5       20.87       18.72      4.49 o 
  -3   5   5     1063.74     1103.35     58.04 o 
  -2   5   5      655.95      642.91     21.04 o 
  -1   5   5        0.66        1.73      0.67 o 
   0   5   5      104.08      104.97      3.27 o 
   1   5   5      608.37      643.28     29.25 o 
   2   5   5      299.46      269.45     13.78 o 
   3   5   5       66.68       64.98      6.07 o 
   4   5   5      964.56      931.27     25.91 o 
   5   5   5       72.55       69.77      2.41 o 
   6   5   5        2.19        1.60      1.23 o 
   7   5   5      129.19      135.62      7.93 o 
   8   5   5        0.01        0.36      2.07 o 
   9   5   5        5.43        7.56      3.26 o 
  10   5   5       11.08       12.88      8.59 o 
  -6   6   5      273.61      306.97     28.95 o 
  -5   6   5      186.25      216.54     18.22 o 
  -4   6   5        0.42        1.82      1.39 o 
  -3   6   5      122.97      131.84      4.74 o 
  -2   6   5      114.35      114.04      4.65 o 
  -1   6   5        8.13        6.53      1.44 o 
   0   6   5        7.37       10.04      1.94 o 
   1   6   5      984.69     1019.19     42.17 o 
   2   6   5      127.81      124.20      9.30 o 
   3   6   5      136.43      137.35      8.03 o 
   4   6   5       20.93       18.00      0.88 o 
   5   6   5       64.35       63.42      4.05 o 
   6   6   5       30.19       24.36      2.15 o 
   7   6   5       15.60       14.44      4.30 o 
   8   6   5      183.87      181.04     14.49 o 
   9   6   5        4.09        6.55      8.54 o 
  10   6   5      156.65      101.54     69.15 o 
  -5   7   5       38.61       33.31      9.54 o 
  -4   7   5       78.81       81.19      6.06 o 
  -3   7   5       23.62       20.42      2.91 o 
  -2   7   5      103.31       92.66      5.38 o 
  -1   7   5      138.82      131.70      4.37 o 
   0   7   5       55.86       71.70     12.90 o 
   1   7   5      111.46      108.89      9.78 o 
   2   7   5       49.87       44.06     10.44 o 
   3   7   5      388.63      410.72     27.79 o 
   4   7   5      518.98      491.47     34.12 o 
   5   7   5      338.29      317.55     19.63 o 
   6   7   5       77.08       67.10     18.11 o 
   7   7   5       94.71      102.60     11.46 o 
   8   7   5       21.92       13.36     14.32 o 
   9   7   5       36.65       33.07     16.91 o 
  -4   8   5       29.41       20.99     20.52 o 
  -3   8   5        5.15        3.04      1.11 o 
  -2   8   5        6.54        9.26      3.53 o 
  -1   8   5      264.46      297.25     20.94 o 
   0   8   5      371.33      412.05     44.10 o 
   1   8   5       97.11       89.82      9.18 o 
   2   8   5      110.87      115.02      6.65 o 
   3   8   5       16.29       22.42      6.38 o 
   4   8   5        2.52        2.69      2.43 o 
   5   8   5       17.98       15.26      5.06 o 
   6   8   5        2.37        5.73      3.17 o 
   7   8   5      152.69      157.17     13.65 o 
   8   8   5        6.08        7.82      4.96 o 
   9   8   5      113.52      111.67     18.56 o 
  -3   9   5        7.38        4.04      7.32 o 
  -2   9   5       11.13        8.65      4.39 o 
  -1   9   5       70.75       79.51      8.49 o 
   0   9   5      167.11      176.55     38.56 o 
   1   9   5      234.51      239.55     17.54 o 
   2   9   5      209.26      232.68     16.71 o 
   3   9   5        5.69        3.44      2.98 o 
   4   9   5        2.84        2.48      3.08 o 
   5   9   5       85.55       81.42      5.28 o 
   6   9   5      217.94      218.84     16.89 o 
   7   9   5        9.35        9.68      4.29 o 
   8   9   5       87.63      109.03     19.08 o 
   9   9   5      275.34      252.02     45.94 o 
  -2  10   5      116.48      119.63     16.20 o 
  -1  10   5        0.21        2.27      3.17 o 
   0  10   5       89.16       85.58     11.99 o 
   1  10   5      273.76      283.96     24.98 o 
   2  10   5      155.86      149.23     13.14 o 
   3  10   5        4.05        5.20      3.26 o 
   4  10   5        3.10        2.76      2.24 o 
   5  10   5       82.07       91.11      6.36 o 
   6  10   5      156.82      150.28     20.11 o 
   7  10   5       50.38       39.91     35.41 o 
   8  10   5      275.47      245.48     45.58 o 
   0  11   5      121.88      123.72     16.45 o 
   1  11   5       69.93       67.98      9.93 o 
   2  11   5       50.62       37.01     14.30 o 
   3  11   5        4.58        6.76      8.73 o 
   4  11   5       42.22       28.28     23.53 o 
   5  11   5       73.46       64.37     41.27 o 
   6  11   5       12.13       10.45     15.77 o 
   7  11   5      202.43      202.13     36.69 o 
  -5  -9   6       26.58       23.44     13.30 o 
  -4  -9   6       11.09        8.06      6.93 o 
  -3  -9   6        5.75        6.65      4.20 o 
  -2  -9   6       41.96       31.32     17.15 o 
  -7  -8   6       21.09       21.68     16.28 o 
  -6  -8   6       31.36       15.73     12.20 o 
  -5  -8   6      268.76      269.38     25.35 o 
  -4  -8   6       14.20       12.49      4.79 o 
  -3  -8   6      106.72      117.94     12.41 o 
  -2  -8   6       23.16       21.36      8.13 o 
  -1  -8   6       19.48       18.01     10.42 o 
   0  -8   6        2.03        3.87      2.23 o 
   1  -8   6        3.24        4.26      3.01 o 
  -8  -7   6       56.57       22.40     25.80 o 
  -7  -7   6       63.98       67.02     36.80 o 
  -6  -7   6      144.86      147.63     14.39 o 
  -5  -7   6        9.56       11.04      5.02 o 
  -4  -7   6       19.74       14.95      7.21 o 
  -3  -7   6      161.88      166.48     16.19 o 
  -2  -7   6        0.34        2.83      2.24 o 
  -1  -7   6       48.08       51.90     18.02 o 
   0  -7   6       12.90       12.50      6.53 o 
   1  -7   6       11.47        9.55      6.98 o 
   2  -7   6       49.50       41.45     13.37 o 
  -9  -6   6        3.76       -0.01      5.93 o 
  -8  -6   6       24.62       13.73     14.88 o 
  -7  -6   6      117.34      131.99     20.39 o 
  -6  -6   6      160.77      164.00     16.43 o 
  -5  -6   6        3.40        3.00      3.24 o 
  -4  -6   6      472.65      430.23     28.84 o 
  -3  -6   6        8.58        9.17      3.18 o 
  -2  -6   6       41.51       46.50     11.03 o 
  -1  -6   6       84.24       79.63      7.30 o 
   0  -6   6        1.99        2.46      2.49 o 
   1  -6   6      121.70      134.03     16.28 o 
   2  -6   6      130.59      120.25     12.83 o 
   3  -6   6       12.10       12.71      6.76 o 
   4  -6   6       57.43       51.59      9.86 o 
  -9  -5   6       16.92       17.06     13.54 o 
  -8  -5   6      118.39      129.97     21.97 o 
  -7  -5   6       57.40       54.90     31.03 o 
  -6  -5   6       12.22       10.70      4.27 o 
  -5  -5   6       64.26       59.73     18.50 o 
  -4  -5   6      110.33      125.36     24.33 o 
  -3  -5   6       89.96       91.44      9.23 o 
  -2  -5   6        0.90        1.55      2.50 o 
  -1  -5   6        0.28        4.47      2.97 o 
   0  -5   6      176.56      186.02     10.84 o 
   1  -5   6        0.17        3.85      2.84 o 
   2  -5   6      355.09      343.91     21.82 o 
   3  -5   6      117.78      126.64     18.66 o 
   4  -5   6        4.30        3.66      3.17 o 
   5  -5   6        0.04        1.73      2.41 o 
  -9  -4   6      135.65      117.97     41.83 o 
  -8  -4   6      251.21      247.39     34.97 o 
  -7  -4   6       65.14       46.78     25.20 o 
  -6  -4   6       84.42       82.55      6.22 o 
  -5  -4   6      230.20      239.55     16.86 o 
  -4  -4   6       82.22       80.05      2.84 o 
  -3  -4   6     1109.86     1082.55     93.14 o 
  -2  -4   6      125.65      128.58      9.59 o 
  -1  -4   6       30.33       24.15      4.28 o 
   0  -4   6      378.58      398.61     24.06 o 
   1  -4   6      532.82      530.71     21.30 o 
   2  -4   6      183.18      158.23     10.61 o 
   3  -4   6      460.64      485.34     27.43 o 
   4  -4   6       31.33       31.37      8.93 o 
   5  -4   6        4.60        7.99      2.61 o 
   6  -4   6        1.35        4.70      2.67 o 
  -9  -3   6       90.45       73.46     62.02 o 
  -8  -3   6      120.55       91.63     17.95 o 
  -7  -3   6       44.85       25.31     10.32 o 
  -6  -3   6      123.35      126.18      6.62 o 
  -5  -3   6      289.79      283.17     13.33 o 
  -4  -3   6      268.14      263.66     11.74 o 
  -3  -3   6       64.08       70.44      3.98 o 
  -2  -3   6       48.84       48.66      4.85 o 
  -1  -3   6        3.19        3.89      1.58 o 
   0  -3   6      139.31      148.11      7.13 o 
   1  -3   6      502.86      521.26     20.03 o 
   2  -3   6       83.02       99.10     16.24 o 
   3  -3   6        3.85        7.27      2.26 o 
   4  -3   6      197.88      210.24     15.57 o 
   5  -3   6       87.15       84.06      8.09 o 
   6  -3   6        0.44        1.74      2.48 o 
  -9  -2   6       78.00       88.68     15.39 o 
  -8  -2   6       26.37       16.08     16.20 o 
  -7  -2   6      148.57      165.70     22.49 o 
  -6  -2   6      101.74      102.63      4.59 o 
  -5  -2   6       60.00       57.53      5.67 o 
  -4  -2   6        0.67        2.19      1.69 o 
  -3  -2   6      146.50      128.00      4.64 o 
  -2  -2   6     1763.13     1704.62     50.48 o 
  -1  -2   6       16.91       23.38      4.01 o 
   0  -2   6     1703.22     1946.98     61.61 o 
   1  -2   6      384.48      363.60     11.23 o 
   2  -2   6        5.20        7.21      4.20 o 
   3  -2   6       60.97       60.97      5.03 o 
   4  -2   6      371.97      386.97     17.82 o 
   5  -2   6        9.09        8.72      3.69 o 
   6  -2   6        9.63        8.72      4.33 o 
   7  -2   6       51.90       33.57     14.01 o 
  -9  -1   6        8.03        5.42      7.35 o 
  -8  -1   6       14.73       20.99     11.18 o 
  -7  -1   6        0.58        2.09      3.51 o 
  -6  -1   6      493.48      523.01     28.53 o 
  -5  -1   6      112.11      101.86      3.96 o 
  -4  -1   6      742.56      720.69     21.24 o 
  -3  -1   6      313.52      316.84      9.85 o 
  -2  -1   6       85.57       82.89      4.36 o 
  -1  -1   6      315.14      346.17     13.05 o 
   0  -1   6     1382.98     1498.01     24.23 o 
   1  -1   6      392.44      414.33     16.38 o 
   2  -1   6      330.92      353.31     10.52 o 
   3  -1   6       29.74       35.93      7.12 o 
   4  -1   6        1.94        5.96      2.58 o 
   5  -1   6      123.39      117.40      6.68 o 
   6  -1   6       40.30       34.16      9.93 o 
   7  -1   6      330.22      342.16     24.71 o 
   8  -1   6       93.28       92.72     15.87 o 
  -9   0   6       11.62       11.21      8.41 o 
  -8   0   6      120.27      112.92     40.91 o 
  -7   0   6        0.41        6.12      4.16 o 
  -6   0   6       43.36       46.93     16.00 o 
  -5   0   6        1.11        1.51      0.57 o 
  -4   0   6      889.94      863.98     25.25 o 
  -3   0   6       32.47       28.83      4.59 o 
  -2   0   6       64.15       62.81     10.26 o 
  -1   0   6     2033.61     2137.16    111.12 o 
   0   0   6      246.88      231.99     15.58 o 
   1   0   6      134.34      167.94      6.06 o 
   2   0   6      107.47      120.24      4.47 o 
   3   0   6      187.97      198.27      8.42 o 
   4   0   6      112.59      112.04      7.06 o 
   5   0   6       62.06       64.10      6.47 o 
   6   0   6       53.95       49.69      4.59 o 
   7   0   6       91.45       85.31     10.31 o 
   8   0   6       27.08       21.83     13.64 o 
  -9   1   6       49.20       35.52     22.13 o 
  -8   1   6      186.08      193.04     21.38 o 
  -7   1   6        1.38        2.11      5.77 o 
  -6   1   6      247.89      241.23     17.34 o 
  -5   1   6     1252.85     1294.41     68.71 o 
  -4   1   6      942.79      991.54     28.52 o 
  -3   1   6      335.40      323.89     11.22 o 
  -2   1   6     1250.83     1430.92    108.44 o 
  -1   1   6      619.45      587.99     14.66 o 
   0   1   6       13.95       18.96      3.83 o 
   1   1   6       29.37       35.82      6.63 o 
   2   1   6     1290.75     1377.79     48.80 o 
   3   1   6        0.14        1.62      1.37 o 
   4   1   6       57.33       54.13      4.19 o 
   5   1   6      393.46      402.63     22.60 o 
   6   1   6       95.82      100.94      6.19 o 
   7   1   6      135.19      136.23     10.70 o 
   8   1   6       35.61       29.91      7.45 o 
   9   1   6        1.89        1.79      4.36 o 
  -8   2   6        7.82        5.20      6.02 o 
  -7   2   6        1.22        5.05      5.21 o 
  -6   2   6      100.03       88.19     30.15 o 
  -5   2   6      570.07      543.36     22.52 o 
  -4   2   6      136.49      133.35      6.89 o 
  -3   2   6      229.03      232.75      7.09 o 
  -2   2   6      810.76      891.56     28.20 o 
  -1   2   6       35.48       48.19      8.52 o 
   0   2   6       55.53       68.12      4.38 o 
   1   2   6       10.10       14.76      2.64 o 
   2   2   6      229.11      245.51      8.84 o 
   3   2   6      641.43      708.17     26.23 o 
   4   2   6       95.90       85.66      4.41 o 
   5   2   6      276.71      273.84     15.71 o 
   6   2   6       98.98       83.30      5.69 o 
   7   2   6      159.99      150.81     11.94 o 
   8   2   6       15.93       13.68      7.38 o 
   9   2   6        0.34        3.26      3.76 o 
  -8   3   6       13.31       14.50      9.78 o 
  -7   3   6       24.53       24.97     12.60 o 
  -6   3   6      538.37      612.22     58.35 o 
  -5   3   6      136.15      121.22     16.96 o 
  -4   3   6      718.19      726.17     33.94 o 
  -3   3   6      589.79      562.99     20.67 o 
  -2   3   6      467.95      508.71     15.82 o 
  -1   3   6      101.44      113.76      3.22 o 
   0   3   6       40.58       47.92      3.21 o 
   1   3   6       99.55      100.23      3.86 o 
   2   3   6        2.50        4.22      0.89 o 
   3   3   6      667.90      662.16     21.11 o 
   4   3   6      351.07      361.50     13.44 o 
   5   3   6       89.35       91.07      7.38 o 
   6   3   6        1.26        1.49      1.65 o 
   7   3   6       68.46       53.21      5.47 o 
   8   3   6        0.01        1.34      1.30 o 
   9   3   6        9.82        8.29      3.88 o 
  -7   4   6       99.44      113.85     15.46 o 
  -6   4   6      244.12      259.15     26.24 o 
  -5   4   6        7.77       11.68      3.12 o 
  -4   4   6      604.68      632.69     34.66 o 
  -3   4   6       11.89       11.91      3.36 o 
  -2   4   6        2.20        3.91      3.33 o 
  -1   4   6       39.00       54.68      3.56 o 
   0   4   6      228.01      191.92      7.09 o 
   1   4   6      427.84      460.58     14.89 o 
   2   4   6      774.67      821.18     26.56 o 
   3   4   6      280.89      287.29      9.95 o 
   4   4   6       12.19       11.56      2.95 o 
   5   4   6      156.87      148.96      7.78 o 
   6   4   6       73.59       62.30      3.70 o 
   7   4   6       26.24       23.09      6.00 o 
   8   4   6       11.99        7.81      3.42 o 
   9   4   6      144.53      171.31     21.99 o 
  -7   5   6      248.78      256.32     33.04 o 
  -6   5   6        4.82        6.78      5.40 o 
  -5   5   6      127.00      132.85     13.87 o 
  -4   5   6       13.97       12.89      5.10 o 
  -3   5   6      206.35      200.70      8.67 o 
  -2   5   6      349.29      342.13     13.89 o 
  -1   5   6        0.76        1.60      0.84 o 
   0   5   6      140.88      149.13      3.54 o 
   1   5   6       11.31       13.81      2.25 o 
   2   5   6     1077.70     1127.47     36.86 o 
   3   5   6      905.80      948.27     31.31 o 
   4   5   6      269.13      257.05     10.17 o 
   5   5   6      186.12      176.66     11.36 o 
   6   5   6       13.13       14.06      3.31 o 
   7   5   6      125.24      123.94      6.26 o 
   8   5   6       43.89       46.40      5.09 o 
   9   5   6      193.64      213.31     26.85 o 
  -6   6   6      112.38      126.00     19.30 o 
  -5   6   6      151.55      155.73     18.28 o 
  -4   6   6       54.42       50.47      3.78 o 
  -3   6   6       42.36       34.64      3.92 o 
  -2   6   6        0.85        1.56      1.82 o 
  -1   6   6      365.10      378.32     18.15 o 
   0   6   6      228.81      210.26      8.46 o 
   1   6   6       95.20       88.74      6.95 o 
   2   6   6      499.60      467.10     28.60 o 
   3   6   6      106.26      100.88      8.63 o 
   4   6   6      231.91      221.99     17.70 o 
   5   6   6      269.98      250.01     10.36 o 
   6   6   6       12.54       13.19      3.84 o 
   7   6   6       23.88       18.32      6.19 o 
   8   6   6       89.18       88.98      7.49 o 
   9   6   6      204.27      251.49     26.33 o 
  -5   7   6        3.98        2.31      2.33 o 
  -4   7   6        0.00        0.90      1.48 o 
  -3   7   6        0.03        1.81      1.74 o 
  -2   7   6      125.14      115.57      4.05 o 
  -1   7   6      322.59      333.01     18.20 o 
   0   7   6      466.39      469.94     17.74 o 
   1   7   6      583.15      648.97     42.83 o 
   2   7   6      102.74      108.60     23.51 o 
   3   7   6      339.45      302.68     21.18 o 
   4   7   6       24.66       32.77      8.24 o 
   5   7   6      253.54      249.86     15.23 o 
   6   7   6        5.41        8.64      2.27 o 
   7   7   6       57.82       59.43     20.07 o 
   8   7   6      174.14      184.98     17.49 o 
   9   7   6       89.69       46.57     32.08 o 
  -4   8   6        9.17        2.64      5.63 o 
  -3   8   6       64.97       62.41      7.49 o 
  -2   8   6      103.33      103.68      7.22 o 
  -1   8   6       60.35       60.39     15.35 o 
   0   8   6       86.35       86.30     22.95 o 
   1   8   6     1143.26     1155.54     52.11 o 
   2   8   6        0.14        0.16      2.78 o 
   3   8   6      213.11      201.49     11.91 o 
   4   8   6      150.18      149.85      7.31 o 
   5   8   6       36.79       28.30     13.41 o 
   6   8   6       94.80       98.74     16.14 o 
   7   8   6      190.40      205.16     17.74 o 
   8   8   6      183.83      189.26     17.50 o 
   9   8   6       58.72       39.15     29.48 o 
  -3   9   6      102.79      104.86     17.69 o 
  -2   9   6        3.92        1.23      3.50 o 
  -1   9   6      160.14      186.75     17.47 o 
   0   9   6      145.37      151.82     12.89 o 
   1   9   6       77.22       72.56     19.69 o 
   2   9   6      294.39      260.26     18.12 o 
   3   9   6        4.53        4.90      2.41 o 
   4   9   6        0.27        1.77      1.82 o 
   5   9   6       17.28       14.10      6.65 o 
   6   9   6      184.41      199.31     17.54 o 
   7   9   6      130.93      127.31     30.16 o 
   8   9   6       22.10       10.04      8.44 o 
  -2  10   6      439.24      499.70     60.15 o 
  -1  10   6       79.39       78.95     15.14 o 
   0  10   6       57.78       34.86     16.10 o 
   1  10   6        9.29       10.04      4.73 o 
   2  10   6        1.07        1.25      2.22 o 
   3  10   6      279.87      258.69     20.93 o 
   4  10   6       71.86       67.61      6.70 o 
   5  10   6       49.24       61.68      9.97 o 
   6  10   6      131.05      129.09     13.01 o 
   7  10   6       30.57       30.14     15.91 o 
   8  10   6        4.01        2.95      4.04 o 
   0  11   6        0.85       -1.63      2.89 o 
   1  11   6        3.91        2.61      2.99 o 
   2  11   6       17.05       14.81      9.21 o 
   3  11   6       15.21        9.87      4.62 o 
   4  11   6       17.80       15.41     10.32 o 
   5  11   6       81.45       85.43     16.08 o 
   6  11   6        7.18       13.17     11.80 o 
  -6  -8   7        7.83        7.39      4.24 o 
  -5  -8   7       88.39       88.49     11.92 o 
  -4  -8   7       57.22       57.85     24.84 o 
  -3  -8   7       11.83        7.79      5.95 o 
  -2  -8   7       21.51        7.54      5.00 o 
  -1  -8   7        0.12        2.57      2.76 o 
  -7  -7   7        0.23        0.69      5.09 o 
  -6  -7   7       83.04       84.93     10.16 o 
  -5  -7   7       48.27       31.43     16.55 o 
  -4  -7   7      101.12       99.34      7.74 o 
  -3  -7   7      265.42      272.90     24.74 o 
  -2  -7   7        2.10        2.93      4.48 o 
  -1  -7   7        5.50        3.18      4.24 o 
   0  -7   7        0.74        2.19      1.89 o 
   1  -7   7       57.77       47.25     12.74 o 
  -8  -6   7       59.59       37.56     30.24 o 
  -7  -6   7       38.44       44.27     20.56 o 
  -6  -6   7      210.82      217.86     20.28 o 
  -5  -6   7        1.61        6.90      5.34 o 
  -4  -6   7        0.83        2.67      3.22 o 
  -3  -6   7       13.77       19.13      5.47 o 
  -2  -6   7       33.30       39.51      9.90 o 
  -1  -6   7      123.25      114.55     13.37 o 
   0  -6   7       14.06       15.54      7.06 o 
   1  -6   7      434.98      464.81     39.12 o 
   2  -6   7       52.27       55.54      7.19 o 
   3  -6   7       20.66       15.71      7.41 o 
  -8  -5   7       48.38       52.05     31.46 o 
  -7  -5   7      204.64      187.04     26.11 o 
  -6  -5   7       56.47       63.10      7.34 o 
  -5  -5   7      139.18      138.22     15.14 o 
  -4  -5   7      291.03      325.91     23.24 o 
  -3  -5   7      188.58      179.41     23.36 o 
  -2  -5   7        5.59        1.34      5.31 o 
  -1  -5   7      107.06      109.18     15.33 o 
   0  -5   7      127.90      139.30     14.37 o 
   1  -5   7      221.29      244.46     15.34 o 
   2  -5   7        2.39        2.25      3.84 o 
   3  -5   7      195.13      193.88     15.56 o 
   4  -5   7       19.45       14.07      8.22 o 
  -9  -4   7       55.35       56.44     27.12 o 
  -8  -4   7      223.76      247.47     34.15 o 
  -7  -4   7      150.84      161.37     23.25 o 
  -6  -4   7        1.28        1.37      3.95 o 
  -5  -4   7      105.92      104.68      9.52 o 
  -4  -4   7      129.15      131.11     11.13 o 
  -3  -4   7      768.60      863.22     91.06 o 
  -2  -4   7        0.49        1.85      1.96 o 
  -1  -4   7      276.12      277.97     15.09 o 
   0  -4   7      432.96      441.12     19.00 o 
   1  -4   7        4.67        7.46      3.43 o 
   2  -4   7       62.52       78.22      9.89 o 
   3  -4   7        0.52        1.69      2.72 o 
   4  -4   7       71.48       63.64      8.01 o 
   5  -4   7       74.51       53.84      9.23 o 
  -9  -3   7      124.71       86.12     49.40 o 
  -8  -3   7       43.03       44.72     35.73 o 
  -7  -3   7       91.56       72.94     46.22 o 
  -6  -3   7       64.03       58.66      3.77 o 
  -5  -3   7      216.23      219.48     10.25 o 
  -4  -3   7     1225.94     1239.20     52.78 o 
  -3  -3   7      145.71      139.42      7.91 o 
  -2  -3   7      596.87      561.42     23.25 o 
  -1  -3   7      377.76      374.11     13.92 o 
   0  -3   7      417.98      476.61     36.63 o 
   1  -3   7      183.75      201.44     11.76 o 
   2  -3   7       36.19       39.04      9.11 o 
   3  -3   7      215.58      218.96     16.44 o 
   4  -3   7      252.08      248.86     16.83 o 
   5  -3   7      116.36      108.84     13.90 o 
   6  -3   7       63.09       69.00     12.03 o 
  -9  -2   7      384.91      364.75     59.58 o 
  -8  -2   7        0.83        1.05      3.20 o 
  -7  -2   7        4.73       10.06     11.93 o 
  -6  -2   7       14.97       14.92      7.08 o 
  -5  -2   7        1.15        1.36      1.63 o 
  -4  -2   7       72.56       72.98      7.24 o 
  -3  -2   7      382.83      385.29     14.36 o 
  -2  -2   7      263.15      243.85     10.26 o 
  -1  -2   7      561.87      559.14     19.96 o 
   0  -2   7       23.15       34.30      6.20 o 
   1  -2   7      179.92      195.66     10.13 o 
   2  -2   7       60.15       56.95      5.52 o 
   3  -2   7        0.99        4.32      2.69 o 
   4  -2   7      380.67      389.62     23.11 o 
   5  -2   7        0.13        3.62      3.15 o 
   6  -2   7       59.41       57.72      6.08 o 
   7  -2   7       27.25       18.60      8.56 o 
  -9  -1   7      228.72      297.82     34.66 o 
  -8  -1   7        0.65        3.08      4.11 o 
  -7  -1   7       21.77       20.42     11.06 o 
  -6  -1   7        0.26        3.57      3.46 o 
  -5  -1   7     1500.47     1495.27     51.93 o 
  -4  -1   7       90.89       94.23     17.46 o 
  -3  -1   7      856.06      935.53     51.22 o 
  -2  -1   7       34.95       33.20      7.08 o 
  -1  -1   7      145.30      188.92     14.26 o 
   0  -1   7      135.58      138.57      5.16 o 
   1  -1   7      128.13      130.16      6.50 o 
   2  -1   7       60.49       60.07      5.06 o 
   3  -1   7        7.71        6.31      2.26 o 
   4  -1   7      141.58      137.06      7.62 o 
   5  -1   7      155.08      150.94     12.38 o 
   6  -1   7       10.69       10.29      3.71 o 
   7  -1   7       92.73      104.98     18.46 o 
  -9   0   7        9.03        9.88      9.22 o 
  -8   0   7        7.23        6.17      6.09 o 
  -7   0   7        6.82        8.18      6.48 o 
  -6   0   7       99.69       97.85     26.88 o 
  -5   0   7      152.29      137.04      5.93 o 
  -4   0   7      376.80      385.41     14.11 o 
  -3   0   7      914.39      884.37     32.12 o 
  -2   0   7       19.00       22.15      4.59 o 
  -1   0   7       58.01       69.96     13.65 o 
   0   0   7        3.66        3.38      2.13 o 
   1   0   7       22.45       28.92      5.27 o 
   2   0   7      211.92      213.49      9.16 o 
   3   0   7      814.33      774.26     26.23 o 
   4   0   7      252.50      245.23     10.80 o 
   5   0   7       36.72       36.92     10.75 o 
   6   0   7      237.13      242.62     18.41 o 
   7   0   7      117.91      121.96     16.99 o 
   8   0   7        2.48        4.28      3.34 o 
  -8   1   7      131.57      108.32     19.65 o 
  -7   1   7       11.82       13.30      8.65 o 
  -6   1   7      124.96      108.22     29.50 o 
  -5   1   7      213.64      204.93     10.43 o 
  -4   1   7      336.65      321.97     10.60 o 
  -3   1   7      314.17      316.10     12.75 o 
  -2   1   7      204.75      222.22      9.42 o 
  -1   1   7        9.88        9.36      2.72 o 
   0   1   7       19.09       18.64      4.31 o 
   1   1   7       40.48       38.94      6.90 o 
   2   1   7       38.87       42.22      8.29 o 
   3   1   7      714.17      718.86     24.31 o 
   4   1   7       92.71       89.28      5.63 o 
   5   1   7       29.58       32.73      6.36 o 
   6   1   7      266.10      245.49     17.50 o 
   7   1   7       11.77       15.32      4.91 o 
   8   1   7       26.66       21.72      8.84 o 
  -8   2   7       76.83       76.39     26.90 o 
  -7   2   7        2.69        2.02      6.82 o 
  -6   2   7        4.25        6.08      3.92 o 
  -5   2   7      587.58      587.10     46.54 o 
  -4   2   7       91.90       82.28      5.45 o 
  -3   2   7        5.01        6.18      2.24 o 
  -2   2   7       37.47       54.33      9.98 o 
  -1   2   7       21.81       42.95      7.74 o 
   0   2   7      179.00      176.89      8.88 o 
   1   2   7      337.20      363.68     14.69 o 
   2   2   7      503.13      536.85     15.30 o 
   3   2   7      436.22      413.79     18.64 o 
   4   2   7      164.10      163.05      8.84 o 
   5   2   7      380.17      379.56     15.70 o 
   6   2   7       80.08       76.28      4.49 o 
   7   2   7        4.14        4.90      3.24 o 
   8   2   7        6.60        8.86      4.29 o 
   9   2   7       73.48       75.36     13.16 o 
  -8   3   7       72.30       50.34     33.47 o 
  -7   3   7        9.75        8.75      6.90 o 
  -6   3   7      117.33      120.34     16.61 o 
  -5   3   7       98.98      101.18     32.64 o 
  -4   3   7        3.04        4.18      2.36 o 
  -3   3   7       39.54       53.87      8.68 o 
  -2   3   7        4.34        7.82      2.82 o 
  -1   3   7      109.87      128.75      6.96 o 
   0   3   7      196.43      198.31      6.46 o 
   1   3   7     1320.52     1322.04     25.81 o 
   2   3   7     1102.04     1120.81     53.68 o 
   3   3   7      106.20      110.71      6.18 o 
   4   3   7      717.20      737.56     24.33 o 
   5   3   7        0.33        2.02      1.12 o 
   6   3   7       91.77       85.39      6.77 o 
   7   3   7       23.20       20.43      6.65 o 
   8   3   7       94.42       98.76     11.93 o 
   9   3   7       44.90       41.30      6.71 o 
  -7   4   7       49.42       30.94     13.74 o 
  -6   4   7      168.28      178.98     30.21 o 
  -5   4   7      138.23      136.13     16.28 o 
  -4   4   7      244.12      224.58     11.79 o 
  -3   4   7       19.75       19.08      4.90 o 
  -2   4   7      107.69      107.06     19.36 o 
  -1   4   7        9.69       10.58      2.13 o 
   0   4   7      557.31      556.60     12.10 o 
   1   4   7      257.81      237.40      6.54 o 
   2   4   7     1182.34     1163.40     22.76 o 
   3   4   7      216.07      220.58      7.46 o 
   4   4   7     1124.14     1094.81     34.25 o 
   5   4   7        0.16        0.92      1.12 o 
   6   4   7        0.96        2.00      0.95 o 
   7   4   7       30.70       25.87      7.65 o 
   8   4   7      120.56      128.08     14.96 o 
   9   4   7       13.16        9.93      5.91 o 
  -7   5   7       22.12       17.25     11.21 o 
  -6   5   7       36.46       26.13     12.48 o 
  -5   5   7       16.48       16.39      9.40 o 
  -4   5   7       51.65       38.10     11.78 o 
  -3   5   7        1.79        6.59      3.54 o 
  -2   5   7      356.59      341.23     20.73 o 
  -1   5   7      239.91      248.15     12.18 o 
   0   5   7      971.69      981.98     27.59 o 
   1   5   7       83.30       84.30      6.02 o 
   2   5   7       42.72       35.14      2.58 o 
   3   5   7      741.09      717.07     20.42 o 
   4   5   7      113.25      107.10      4.14 o 
   5   5   7       57.15       54.36      3.36 o 
   6   5   7        0.63        3.97      1.62 o 
   7   5   7       53.01       68.13      4.22 o 
   8   5   7       68.97       67.23      9.22 o 
   9   5   7        0.04        2.59      4.70 o 
  -6   6   7      138.93      120.43     24.32 o 
  -5   6   7        6.53        5.50      8.84 o 
  -4   6   7       38.56       27.65      9.42 o 
  -3   6   7      392.84      357.22     21.97 o 
  -2   6   7        1.75        2.02      2.78 o 
  -1   6   7      971.30     1019.23     43.63 o 
   0   6   7      388.49      365.35     21.47 o 
   1   6   7      239.49      199.76     26.16 o 
   2   6   7      423.39      387.35     20.20 o 
   3   6   7        7.45       13.85     10.25 o 
   4   6   7      439.47      396.87     22.83 o 
   5   6   7      694.94      660.72     25.67 o 
   6   6   7       42.89       50.30      4.22 o 
   7   6   7      103.07      107.06      7.69 o 
   8   6   7       22.02       17.94     10.11 o 
   9   6   7       28.56       18.18     10.72 o 
  -5   7   7       14.11        7.31      5.79 o 
  -4   7   7        1.63        2.88      1.86 o 
  -3   7   7        0.01        2.14      1.91 o 
  -2   7   7      111.99      108.32      5.73 o 
  -1   7   7      401.49      413.30     32.07 o 
   0   7   7      106.88      103.67      8.60 o 
   1   7   7       62.23       56.07      6.70 o 
   2   7   7      445.34      393.82     20.45 o 
   3   7   7       40.00       41.26     10.53 o 
   4   7   7       18.31       15.84      5.83 o 
   5   7   7       65.54       76.32     23.13 o 
   6   7   7      210.87      234.29     17.54 o 
   7   7   7        2.31        5.46      4.28 o 
   8   7   7       69.06       77.91     11.47 o 
   9   7   7      167.08      187.30     26.79 o 
  -4   8   7       27.01       26.74     12.46 o 
  -3   8   7      141.68      164.44     15.75 o 
  -2   8   7      678.21      733.68     54.24 o 
  -1   8   7       10.17       11.06      5.26 o 
   0   8   7      136.91      129.51      7.74 o 
   1   8   7       70.32       72.77      7.32 o 
   2   8   7        7.96        4.20      2.93 o 
   3   8   7        7.42       10.16      5.93 o 
   4   8   7      131.98      142.01     13.31 o 
   5   8   7       13.56       14.25      7.41 o 
   6   8   7      178.08      175.75     15.50 o 
   7   8   7       44.64       41.99     15.73 o 
   8   8   7        5.63        6.36      5.30 o 
  -3   9   7      116.42      124.66     22.40 o 
  -2   9   7      239.49      259.55     24.76 o 
  -1   9   7      231.74      261.25     30.59 o 
   0   9   7       56.62       50.69      7.35 o 
   1   9   7        3.49        3.49      2.82 o 
   2   9   7        9.92        9.68      5.52 o 
   3   9   7       90.16       70.65     16.69 o 
   4   9   7      189.92      188.48     16.24 o 
   5   9   7        3.24        4.38      3.76 o 
   6   9   7        7.96       10.95      5.65 o 
   7   9   7       27.27       21.94     12.85 o 
   8   9   7      110.94      132.86     16.43 o 
  -1  10   7      112.71      117.54     14.37 o 
   0  10   7       94.54       85.26     13.69 o 
   1  10   7        3.07        1.90      2.94 o 
   2  10   7        0.97        3.86      2.62 o 
   3  10   7      167.83      196.92     18.01 o 
   4  10   7      112.61      120.76     12.09 o 
   5  10   7       26.29       23.26     10.89 o 
   6  10   7       21.78       21.26     11.27 o 
   7  10   7       59.06       55.80      8.44 o 
   1  11   7        0.01        0.93      3.02 o 
   2  11   7       58.24       66.34      9.06 o 
   3  11   7       44.67       34.87     17.41 o 
   4  11   7       21.57       16.26      9.63 o 
   6  11   7       47.80       23.28     37.85 o 
  -6  -7   8       10.38        8.80      4.71 o 
  -5  -7   8       10.09        8.93      6.58 o 
  -4  -7   8      103.56      111.67     15.53 o 
  -3  -7   8      190.77      205.08     20.46 o 
  -2  -7   8       75.21       67.27     10.70 o 
  -1  -7   8      106.10      103.52     17.33 o 
   0  -7   8        9.81        8.12      6.78 o 
  -7  -6   8        2.72        7.44      6.48 o 
  -6  -6   8       19.27       17.30      5.91 o 
  -5  -6   8      158.31      159.75     22.52 o 
  -4  -6   8        2.48        3.75      3.05 o 
  -3  -6   8       57.79       53.94     19.98 o 
  -2  -6   8      247.92      252.69     34.75 o 
  -1  -6   8       34.62       34.58     11.99 o 
   0  -6   8       10.09       13.53      6.15 o 
   1  -6   8       50.05       50.44      6.76 o 
   2  -6   8       14.76       11.96      7.71 o 
  -8  -5   8       48.30       35.20     42.39 o 
  -7  -5   8        0.15       -0.12      6.75 o 
  -6  -5   8       47.13       47.92      6.19 o 
  -5  -5   8        0.37        2.19      3.38 o 
  -4  -5   8      823.87      883.94    107.62 o 
  -3  -5   8      220.38      222.06     16.81 o 
  -2  -5   8      241.45      250.61     21.85 o 
  -1  -5   8       12.53       10.95      6.99 o 
   0  -5   8        0.30        3.36      3.54 o 
   1  -5   8      197.44      218.92     18.27 o 
   2  -5   8       89.51       79.35     11.27 o 
   3  -5   8        2.50        1.96      3.58 o 
  -8  -4   8        8.26        4.20     12.27 o 
  -7  -4   8        0.87       -0.57      8.41 o 
  -6  -4   8        5.89        5.52      3.31 o 
  -5  -4   8       22.34       20.93      5.34 o 
  -4  -4   8       52.92       52.00     15.23 o 
  -3  -4   8      472.45      456.41     53.45 o 
  -2  -4   8      225.17      217.53     22.31 o 
  -1  -4   8        3.82        2.43      2.74 o 
   0  -4   8      207.24      198.64     13.72 o 
   1  -4   8       56.64       62.51      6.95 o 
   2  -4   8        1.54        3.32      3.04 o 
   3  -4   8       73.55       68.06      8.98 o 
   4  -4   8      129.60      123.18     13.74 o 
  -8  -3   8       41.56       39.08     29.28 o 
  -7  -3   8        2.45        3.79      9.91 o 
  -6  -3   8       31.06       19.14     12.89 o 
  -5  -3   8       15.30       13.20      4.15 o 
  -4  -3   8      312.06      329.04     25.50 o 
  -3  -3   8        1.10        1.59      2.32 o 
  -2  -3   8       19.17       21.40      5.71 o 
  -1  -3   8       38.42       37.98      3.57 o 
   0  -3   8       68.31       70.12      5.49 o 
   1  -3   8        0.52        4.49      3.10 o 
   2  -3   8       41.53       45.05      8.93 o 
   3  -3   8        9.61        9.45      4.99 o 
   4  -3   8      183.05      179.90     16.71 o 
   5  -3   8        2.83        3.37      3.67 o 
  -8  -2   8        7.40       17.07     10.01 o 
  -7  -2   8       72.80       65.17     38.66 o 
  -6  -2   8        0.14       -0.58      2.09 o 
  -5  -2   8       24.58       23.52      7.31 o 
  -4  -2   8      862.40      875.92     34.81 o 
  -3  -2   8       54.44       50.68      4.26 o 
  -2  -2   8      199.94      198.30     19.29 o 
  -1  -2   8       49.85       52.91      4.46 o 
   0  -2   8       14.05       18.16      4.83 o 
   1  -2   8       36.99       33.34      8.59 o 
   2  -2   8      175.20      166.73      9.59 o 
   3  -2   8      391.60      386.95     23.26 o 
   4  -2   8      175.04      174.42     14.79 o 
   5  -2   8      181.72      192.29     23.30 o 
   6  -2   8      134.60      116.66     22.02 o 
  -8  -1   8        7.93        6.56      3.27 o 
  -7  -1   8        0.55        1.96      3.69 o 
  -6  -1   8      119.45      148.60     19.00 o 
  -5  -1   8      157.82      148.57      8.30 o 
  -4  -1   8      283.25      279.37     24.57 o 
  -3  -1   8        1.32        2.50      1.83 o 
  -2  -1   8      129.13      133.20      9.19 o 
  -1  -1   8       13.74       20.76      5.20 o 
   0  -1   8        0.09        4.35      2.27 o 
   1  -1   8       14.86       17.92      3.97 o 
   2  -1   8      446.94      445.34     17.77 o 
   3  -1   8      128.01      117.08     13.46 o 
   4  -1   8      137.59      141.86     13.75 o 
   5  -1   8      350.46      366.24     23.39 o 
   6  -1   8       21.45       23.41      9.29 o 
   7  -1   8        1.73        3.49      3.16 o 
  -8   0   8        7.54        5.93      4.54 o 
  -7   0   8       39.15       32.92     15.35 o 
  -6   0   8       73.48       70.91     11.07 o 
  -5   0   8      132.63      139.67      6.02 o 
  -4   0   8       27.99       34.08      8.67 o 
  -3   0   8       89.18       92.65      7.40 o 
  -2   0   8      270.82      269.42      8.99 o 
  -1   0   8       17.08       17.59      3.94 o 
   0   0   8        0.33        1.86      2.45 o 
   1   0   8       95.85      105.02      9.99 o 
   2   0   8      495.76      500.98     17.73 o 
   3   0   8       14.24       14.50      3.94 o 
   4   0   8      460.27      447.48     33.58 o 
   5   0   8      273.16      291.33     19.97 o 
   6   0   8        0.01        3.25      1.72 o 
   7   0   8        3.50        2.82      3.12 o 
  -8   1   8        1.86        6.58      5.32 o 
  -7   1   8      224.90      220.04     21.38 o 
  -6   1   8      142.64      127.05     38.19 o 
  -5   1   8       14.82       14.95      4.23 o 
  -4   1   8      133.33      137.40      8.98 o 
  -3   1   8       51.92       57.45      9.72 o 
  -2   1   8        2.57        2.19      3.16 o 
  -1   1   8      211.06      229.54      9.92 o 
   0   1   8      347.61      336.40     13.26 o 
   1   1   8     1289.27     1449.91     71.93 o 
   2   1   8       43.29       45.34      7.26 o 
   3   1   8      341.68      364.43     23.34 o 
   4   1   8      334.24      342.16     14.43 o 
   5   1   8       53.22       47.78      4.71 o 
   6   1   8       14.61       12.24      4.23 o 
   7   1   8       15.56       14.73      5.46 o 
   8   1   8       15.07       11.77      6.89 o 
  -8   2   8        7.49       10.56      5.85 o 
  -7   2   8      320.84      333.75     29.70 o 
  -6   2   8       21.85       27.10      8.80 o 
  -5   2   8      134.33      130.52     20.48 o 
  -4   2   8       97.91       94.78      6.99 o 
  -3   2   8       27.15       29.05      6.45 o 
  -2   2   8      108.12       94.71      9.12 o 
  -1   2   8      209.63      229.47     12.27 o 
   0   2   8      674.02      590.58     36.02 o 
   1   2   8      162.47      158.16      7.64 o 
   2   2   8        0.50        3.30      2.16 o 
   3   2   8     1096.53     1079.89     34.11 o 
   4   2   8      123.55      115.12      7.53 o 
   5   2   8      111.47      110.43      4.99 o 
   6   2   8      205.79      194.53     13.04 o 
   7   2   8        0.97        3.42      1.90 o 
   8   2   8        1.36        3.38      3.49 o 
  -7   3   8       29.40       16.19     12.12 o 
  -6   3   8        0.00        4.11      4.51 o 
  -5   3   8      111.87      101.13     19.21 o 
  -4   3   8      205.35      233.51     17.31 o 
  -3   3   8       17.12       18.24      4.21 o 
  -2   3   8       43.96       63.11     12.75 o 
  -1   3   8      420.45      424.57     16.03 o 
   0   3   8      355.28      349.99     19.96 o 
   1   3   8       67.50       68.23     10.75 o 
   2   3   8      315.23      316.13     12.33 o 
   3   3   8      415.58      394.74     14.27 o 
   4   3   8       46.76       46.26      3.70 o 
   5   3   8        0.01        1.03      1.39 o 
   6   3   8        2.22        5.23      2.09 o 
   7   3   8       49.77       51.58      4.83 o 
   8   3   8        2.66        3.65      2.07 o 
  -7   4   8        1.42        2.92      3.95 o 
  -6   4   8        0.53        3.69      3.46 o 
  -5   4   8       26.71       18.94      6.82 o 
  -4   4   8      450.14      422.54     33.90 o 
  -3   4   8       43.10       43.00      9.43 o 
  -2   4   8      425.43      441.99     26.16 o 
  -1   4   8      764.48      756.57     33.73 o 
   0   4   8       17.02       24.87      4.40 o 
   1   4   8        6.32        7.72      1.46 o 
   2   4   8      134.83      126.82      6.46 o 
   3   4   8      188.09      205.05     10.29 o 
   4   4   8       45.41       51.26      3.56 o 
   5   4   8      201.75      189.24     10.05 o 
   6   4   8       14.68       12.12      3.69 o 
   7   4   8        4.62        4.07      1.75 o 
   8   4   8      125.35      128.07     12.88 o 
  -6   5   8        0.95        4.93      5.53 o 
  -5   5   8       18.48       14.09      7.93 o 
  -4   5   8       39.37       33.71     10.40 o 
  -3   5   8      230.40      238.71     19.19 o 
  -2   5   8      179.83      165.25     20.07 o 
  -1   5   8      691.85      666.54     36.41 o 
   0   5   8      751.73      753.99     34.90 o 
   1   5   8       18.05       19.40      2.37 o 
   2   5   8      408.33      388.67     18.65 o 
   3   5   8      111.78      106.97      5.60 o 
   4   5   8      108.22      120.00      4.36 o 
   5   5   8      290.72      291.86     24.85 o 
   6   5   8       15.74       13.93      4.01 o 
   7   5   8      236.65      269.75     17.49 o 
   8   5   8       85.60       82.83     12.54 o 
   9   5   8       58.52       89.42     17.72 o 
  -6   6   8       15.24       12.30      7.29 o 
  -5   6   8        7.71       11.84      5.83 o 
  -4   6   8      143.49      142.66     11.77 o 
  -3   6   8      113.59      128.47     10.25 o 
  -2   6   8       47.29       49.28     11.28 o 
  -1   6   8        0.93        1.32      1.67 o 
   0   6   8        0.50        0.55      1.71 o 
   1   6   8      197.52      190.94     13.01 o 
   2   6   8       37.48       30.98     10.87 o 
   3   6   8       62.35       51.20     12.96 o 
   4   6   8       10.05        9.79      4.69 o 
   5   6   8      121.22      146.55     10.34 o 
   6   6   8       44.11       48.30     16.22 o 
   7   6   8      213.61      238.05     20.29 o 
   8   6   8       27.44       17.42     11.81 o 
   9   6   8       15.20       12.65      9.20 o 
  -5   7   8       84.76       48.81     40.18 o 
  -4   7   8       71.41       79.31     41.01 o 
  -3   7   8      219.57      222.25     22.06 o 
  -2   7   8        0.01        4.09      3.12 o 
  -1   7   8      421.16      400.12     28.07 o 
   0   7   8      513.72      473.17     44.52 o 
   1   7   8      338.11      343.36     19.92 o 
   2   7   8       84.54       79.12     21.08 o 
   3   7   8      101.01      116.57     10.62 o 
   4   7   8      139.66      135.98      8.61 o 
   5   7   8       12.18       10.42      5.03 o 
   6   7   8      223.80      227.04     19.38 o 
   7   7   8       75.70       75.58      9.33 o 
   8   7   8       88.45       99.69     11.84 o 
  -4   8   8       13.23       12.49     15.57 o 
  -3   8   8       54.96       49.66     19.51 o 
  -2   8   8        1.85        2.10      3.39 o 
  -1   8   8       32.04       33.12     16.42 o 
   0   8   8       10.57        7.03      4.73 o 
   1   8   8       97.57      131.14     34.88 o 
   2   8   8       56.67       69.29     19.70 o 
   3   8   8      374.89      363.58     27.34 o 
   4   8   8       39.83       25.29     10.12 o 
   5   8   8       88.59       87.40      8.32 o 
   6   8   8      140.78      136.30     13.29 o 
   7   8   8        9.02        7.67      4.70 o 
   8   8   8        0.83        3.35      2.79 o 
  -2   9   8       23.42       21.16     15.34 o 
  -1   9   8        2.77        1.60      2.44 o 
   0   9   8      100.12      101.86     10.78 o 
   1   9   8        1.08        2.27      3.29 o 
   2   9   8       34.18       35.38     11.01 o 
   3   9   8      203.77      167.49     21.18 o 
   4   9   8      117.65      113.13     14.34 o 
   5   9   8      364.76      404.80     35.37 o 
   6   9   8       17.59       15.42      8.59 o 
   7   9   8        1.51        1.18      2.81 o 
   8   9   8       32.95       21.15     14.44 o 
  -1  10   8        0.00        3.06      1.97 o 
   0  10   8       85.47       85.36     15.06 o 
   1  10   8      144.54      134.72     14.23 o 
   2  10   8       38.30       27.47     12.40 o 
   3  10   8       46.15       33.48     17.25 o 
   4  10   8       88.85       95.64     13.30 o 
   5  10   8       81.94       49.09     21.84 o 
   6  10   8       22.03       15.49      7.07 o 
   7  10   8       51.68       55.32     13.47 o 
   1  11   8       30.08       15.61     13.99 o 
   2  11   8       55.85       59.18     14.61 o 
   3  11   8      119.01      116.92     16.04 o 
   4  11   8       28.89       24.54     16.83 o 
   5  11   8        0.33        1.71      2.53 o 
  -4  -7   9       16.20        9.66      4.58 o 
  -3  -7   9       96.26      108.62     19.40 o 
  -2  -7   9        0.03        0.86      4.67 o 
  -6  -6   9        0.85       -0.87      6.88 o 
  -5  -6   9      101.50       85.37     17.12 o 
  -4  -6   9       20.34       17.03      8.73 o 
  -3  -6   9      348.11      354.72     33.05 o 
  -2  -6   9        0.51        2.91      3.39 o 
  -1  -6   9      188.05      165.04     17.42 o 
   0  -6   9       38.96       34.46      7.03 o 
   1  -6   9        1.98        2.41      2.91 o 
  -7  -5   9        2.55        3.73      4.31 o 
  -6  -5   9       32.89       27.89     11.31 o 
  -5  -5   9      103.81      114.53     17.42 o 
  -4  -5   9        8.84        4.15      3.92 o 
  -3  -5   9        1.88        2.99      3.88 o 
  -2  -5   9       90.48      112.29     15.24 o 
  -1  -5   9      137.97      120.15     16.08 o 
   0  -5   9       11.24       13.50      4.80 o 
   1  -5   9       22.09       12.15     12.73 o 
   2  -5   9       87.33       79.69     13.68 o 
  -7  -4   9        1.08        3.73      6.68 o 
  -6  -4   9       42.15       30.78     34.55 o 
  -5  -4   9       22.56       32.16     11.20 o 
  -4  -4   9      166.73      176.93     22.75 o 
  -3  -4   9       30.33       27.97      9.34 o 
  -2  -4   9      186.90      210.33     16.83 o 
  -1  -4   9        0.01       -0.53      4.59 o 
   0  -4   9        0.00        2.37      3.00 o 
   1  -4   9        0.04        2.40      2.58 o 
   2  -4   9       22.14       22.30      6.10 o 
   3  -4   9      301.47      273.97     25.85 o 
   4  -4   9       11.27       10.02      5.99 o 
  -8  -3   9        8.80        7.38     14.26 o 
  -7  -3   9      120.23      147.94     27.00 o 
  -6  -3   9      181.45      170.98     24.90 o 
  -5  -3   9      153.02      133.44     12.11 o 
  -4  -3   9        5.76        8.26      6.02 o 
  -3  -3   9      579.67      638.04     95.72 o 
  -2  -3   9       40.46       42.24      3.95 o 
  -1  -3   9        0.00        1.22      1.90 o 
   0  -3   9        7.09        7.31      3.65 o 
   1  -3   9       84.26       76.17      7.37 o 
   2  -3   9      184.46      192.77     14.49 o 
   3  -3   9      113.64      107.70      7.72 o 
   4  -3   9      232.37      221.34     21.78 o 
   5  -3   9       52.55       40.25     16.10 o 
  -8  -2   9       76.65       47.45     34.32 o 
  -7  -2   9       20.77       18.08     23.58 o 
  -6  -2   9       27.65       38.05     18.96 o 
  -5  -2   9        4.36        4.58      2.75 o 
  -4  -2   9       62.20       62.24      5.07 o 
  -3  -2   9      454.56      485.87     36.55 o 
  -2  -2   9        2.16        2.90      2.10 o 
  -1  -2   9       22.14       19.32      5.38 o 
   0  -2   9        9.31       12.45      4.43 o 
   1  -2   9      156.43      140.85     14.30 o 
   2  -2   9        0.18        1.01      1.76 o 
   3  -2   9      129.93      115.86     12.48 o 
   4  -2   9      133.18      138.67     13.77 o 
   5  -2   9       11.15       12.46      6.38 o 
  -8  -1   9      148.73      146.45     27.92 o 
  -7  -1   9      163.11      187.25     17.94 o 
  -6  -1   9       28.62       21.58     10.82 o 
  -5  -1   9       74.74       70.91     15.45 o 
  -4  -1   9      161.72      165.33     13.37 o 
  -3  -1   9       84.90       89.95      5.51 o 
  -2  -1   9       16.75       23.03      5.34 o 
  -1  -1   9        0.24        2.22      2.35 o 
   0  -1   9      355.48      369.40     16.27 o 
   1  -1   9      311.42      287.29     12.91 o 
   2  -1   9      253.45      278.77     21.69 o 
   3  -1   9       77.55       78.85      5.21 o 
   4  -1   9       65.74       65.01     14.95 o 
   5  -1   9        1.75        3.64      3.09 o 
   6  -1   9        1.43        6.31      5.99 o 
  -8   0   9      191.31      182.37     26.23 o 
  -7   0   9      143.58      155.59     19.68 o 
  -6   0   9       55.95       57.97     16.30 o 
  -5   0   9      111.27      107.02      7.18 o 
  -4   0   9       22.15       27.26      7.01 o 
  -3   0   9      174.44      162.33      7.22 o 
  -2   0   9       18.81       19.90      3.67 o 
  -1   0   9      223.86      207.06     12.76 o 
   0   0   9       59.13       51.59      5.93 o 
   1   0   9      259.02      230.80     13.80 o 
   2   0   9      167.84      162.03      9.15 o 
   3   0   9      275.92      285.00     22.05 o 
   4   0   9       27.71       27.55      8.69 o 
   5   0   9        0.61        5.39      3.73 o 
   6   0   9       67.91       49.66     14.58 o 
   7   0   9       56.23       52.37     10.09 o 
  -8   1   9       97.95       92.43     19.64 o 
  -7   1   9        0.20        4.10      2.60 o 
  -6   1   9       87.72       75.36     23.34 o 
  -5   1   9      230.96      225.50     26.32 o 
  -4   1   9       17.80       17.96      5.07 o 
  -3   1   9       62.69       67.33     12.56 o 
  -2   1   9      192.68      234.03     14.28 o 
  -1   1   9       68.98       56.87     10.86 o 
   0   1   9       47.07       45.46      9.65 o 
   1   1   9      810.49      865.75     48.42 o 
   2   1   9        5.06        8.85      2.42 o 
   3   1   9      448.93      478.18     20.14 o 
   4   1   9       17.53       17.78      3.81 o 
   5   1   9        3.19        4.75      3.05 o 
   6   1   9       71.70       72.50      7.28 o 
   7   1   9       11.20       10.09      5.04 o 
  -7   2   9      113.82      130.48     15.39 o 
  -6   2   9       46.15       36.27     12.92 o 
  -5   2   9        6.75        9.90      4.48 o 
  -4   2   9       66.19       66.06     12.88 o 
  -3   2   9       89.62       74.08      6.91 o 
  -2   2   9       56.04       55.12     10.90 o 
  -1   2   9        0.09        4.31      2.62 o 
   0   2   9      102.66      113.47     10.30 o 
   1   2   9       78.18       87.15      7.80 o 
   2   2   9        1.91        2.13      2.06 o 
   3   2   9        3.05        0.96      1.96 o 
   4   2   9       25.15       21.49      4.63 o 
   5   2   9        3.63        4.80      2.18 o 
   6   2   9        0.68        2.93      1.85 o 
   7   2   9       51.91       61.43     10.87 o 
  -7   3   9       46.72       40.61     21.81 o 
  -6   3   9       15.84       11.79      5.83 o 
  -5   3   9       20.93       17.26      7.66 o 
  -4   3   9      556.07      557.51     35.95 o 
  -3   3   9       40.63       54.10      8.96 o 
  -2   3   9      251.28      242.96     13.30 o 
  -1   3   9       66.97       68.65     14.01 o 
   0   3   9     1081.26     1045.84     58.30 o 
   1   3   9      302.74      339.54     19.60 o 
   2   3   9      743.65      757.11     40.78 o 
   3   3   9       23.61       27.86      5.96 o 
   4   3   9      127.83      121.65      4.71 o 
   5   3   9       39.17       32.92      8.92 o 
   6   3   9      280.18      289.36     17.81 o 
   7   3   9      138.25      153.35     11.73 o 
   8   3   9       16.23        9.45      6.39 o 
  -6   4   9       21.36       14.51      8.68 o 
  -5   4   9      163.02      175.77     22.73 o 
  -4   4   9      186.17      195.08     15.15 o 
  -3   4   9       67.10       57.76     11.41 o 
  -2   4   9       16.66       13.45      4.55 o 
  -1   4   9      157.66      147.42      8.04 o 
   0   4   9      223.08      224.81     14.29 o 
   1   4   9       27.37       23.26      4.98 o 
   2   4   9        1.39        0.15      1.82 o 
   3   4   9      167.96      155.56      8.99 o 
   4   4   9      278.44      292.33     14.62 o 
   5   4   9      185.14      167.04     10.35 o 
   6   4   9      286.36      296.05     18.23 o 
   7   4   9       97.57      100.02      9.44 o 
   8   4   9       32.37       35.51      5.35 o 
  -6   5   9       11.65       14.74      4.35 o 
  -5   5   9      147.19      169.21     16.92 o 
  -4   5   9        0.21        3.10      1.99 o 
  -3   5   9       18.95       11.46      3.93 o 
  -2   5   9      161.93      171.91     14.56 o 
  -1   5   9       36.96       38.78      4.62 o 
   0   5   9      123.92      133.06     12.03 o 
   1   5   9      514.97      530.09     35.11 o 
   2   5   9       72.30       67.56      5.22 o 
   3   5   9       49.60       48.98      2.79 o 
   4   5   9      220.03      191.67     15.51 o 
   5   5   9      438.75      439.11     32.02 o 
   6   5   9      219.35      235.93     19.27 o 
   7   5   9       37.86       28.97     14.02 o 
   8   5   9       36.02       24.43     16.27 o 
  -5   6   9      217.57      204.56     24.28 o 
  -4   6   9        8.95        8.94      5.69 o 
  -3   6   9       12.00       11.67      4.95 o 
  -2   6   9      265.21      260.42     15.32 o 
  -1   6   9        2.95        5.23      2.74 o 
   0   6   9       13.18        9.66      2.76 o 
   1   6   9      272.17      271.31     16.62 o 
   2   6   9      259.64      274.05     16.73 o 
   3   6   9        0.89        0.29      3.04 o 
   4   6   9      487.38      440.87     42.54 o 
   5   6   9       78.11       85.53     27.05 o 
   6   6   9      132.83      119.26     15.06 o 
   7   6   9       14.30       10.48      6.43 o 
   8   6   9        0.53        2.66      3.17 o 
  -4   7   9        0.05        2.44      3.83 o 
  -3   7   9        6.37        5.06      5.50 o 
  -2   7   9      141.73      135.18     13.15 o 
  -1   7   9       75.05       73.71     14.59 o 
   0   7   9       61.87       72.40     18.83 o 
   1   7   9        0.44       -0.90      3.61 o 
   2   7   9       85.27       76.92      9.47 o 
   3   7   9       51.30       51.88     21.85 o 
   4   7   9      660.05      640.56     41.96 o 
   5   7   9       15.03       20.65      8.94 o 
   6   7   9        1.10        5.46      3.13 o 
   7   7   9       52.06       44.84     18.63 o 
   8   7   9        1.60        3.51      3.89 o 
  -3   8   9       35.99       29.00     17.58 o 
  -2   8   9       15.83       11.75      5.94 o 
  -1   8   9        0.07        3.52      2.92 o 
   0   8   9      169.67      175.47     15.77 o 
   1   8   9      143.15      140.77     13.44 o 
   2   8   9       23.11       23.12      9.34 o 
   3   8   9      148.41      164.64     15.02 o 
   4   8   9      268.57      256.41     21.75 o 
   5   8   9        6.29       11.32      4.43 o 
   6   8   9        5.80        2.25      2.29 o 
   7   8   9        6.60        5.35      3.97 o 
  -2   9   9       41.94       24.54     17.35 o 
  -1   9   9      427.77      433.20     41.93 o 
   0   9   9       26.26       25.86     13.27 o 
   1   9   9        1.05        2.92      3.55 o 
   2   9   9      155.76      154.82     19.96 o 
   3   9   9       52.60       59.05      7.24 o 
   4   9   9        0.48        2.41      4.94 o 
   5   9   9        0.12        1.34      3.42 o 
   6   9   9        9.91        8.23      3.87 o 
   7   9   9        8.30        4.28      6.10 o 
   0  10   9        0.02        3.65      4.15 o 
   1  10   9       85.02       97.90     13.27 o 
   2  10   9      219.74      220.02     23.47 o 
   3  10   9       23.06       23.01     10.70 o 
   4  10   9       52.73       41.56     24.28 o 
   5  10   9       10.92        8.42      6.33 o 
   6  10   9       14.99       10.87      5.57 o 
   3  11   9        3.60        2.10      2.74 o 
  -4  -6  10        0.23        4.61      7.15 o 
  -3  -6  10      104.23      101.21     19.21 o 
  -2  -6  10       36.87       24.24     20.75 o 
  -1  -6  10       12.37       13.36      7.44 o 
  -6  -5  10       92.73       95.83     20.56 o 
  -5  -5  10       41.76       28.61     11.66 o 
  -4  -5  10      201.91      192.16     19.31 o 
  -3  -5  10      121.36      126.28     14.11 o 
  -2  -5  10        0.48        1.58      5.75 o 
  -1  -5  10        5.68        6.78      5.60 o 
   0  -5  10        0.00        1.81      2.71 o 
   1  -5  10       62.61       54.80     18.49 o 
  -7  -4  10        8.13       12.83      9.39 o 
  -6  -4  10        7.44       13.47      6.38 o 
  -5  -4  10      219.35      223.52     20.34 o 
  -4  -4  10      296.75      260.32     24.55 o 
  -3  -4  10       10.37       17.58      9.04 o 
  -2  -4  10       47.38       44.85     19.66 o 
  -1  -4  10       15.67       12.86      6.98 o 
   0  -4  10        6.67        5.69      3.48 o 
   1  -4  10        7.47        7.88      4.74 o 
   2  -4  10      200.34      203.37     23.68 o 
  -7  -3  10       25.16       20.97     23.09 o 
  -6  -3  10       20.16       18.53     13.36 o 
  -5  -3  10       85.09       96.73     14.04 o 
  -4  -3  10       28.84       27.78      9.97 o 
  -3  -3  10       11.19        9.94      5.73 o 
  -2  -3  10       23.47       20.61      7.15 o 
  -1  -3  10        6.95        6.81      3.21 o 
   0  -3  10      118.76      103.05      5.57 o 
   1  -3  10        0.99        1.67      3.30 o 
   2  -3  10      149.63      159.38     19.20 o 
   3  -3  10       35.98       35.81      8.32 o 
   4  -3  10       61.83       30.72     12.83 o 
  -7  -2  10        0.78        6.43      7.89 o 
  -6  -2  10      462.26      481.44     57.40 o 
  -5  -2  10        4.68        4.93      4.98 o 
  -4  -2  10        0.21        3.28      3.43 o 
  -3  -2  10        2.67        3.51      1.83 o 
  -2  -2  10       30.47       25.62      3.46 o 
  -1  -2  10        5.51        4.45      1.73 o 
   0  -2  10      137.89      160.00     11.44 o 
   1  -2  10      156.61      160.29     10.31 o 
   2  -2  10      152.95      158.10     13.03 o 
   3  -2  10        1.40        4.43      2.91 o 
   4  -2  10       33.06       25.83      9.05 o 
   5  -2  10        6.51        4.93      2.81 o 
  -7  -1  10       96.78       67.20     29.13 o 
  -6  -1  10      202.26      212.19     19.89 o 
  -5  -1  10        0.87        3.90      3.05 o 
  -4  -1  10        8.22        7.34      3.66 o 
  -3  -1  10      191.99      192.12     12.18 o 
  -2  -1  10        1.20        3.80      2.58 o 
  -1  -1  10        1.88        3.79      2.09 o 
   0  -1  10      210.60      235.51     19.35 o 
   1  -1  10      109.37      107.16      5.69 o 
   2  -1  10       93.07       98.03     10.00 o 
   3  -1  10       91.31       85.85      5.43 o 
   4  -1  10      129.72      128.40     15.87 o 
   5  -1  10       27.59       21.41      8.56 o 
  -7   0  10      217.18      273.34     31.47 o 
  -6   0  10        1.77        4.70      3.12 o 
  -5   0  10       18.49       18.40      7.30 o 
  -4   0  10        0.02        4.49      1.82 o 
  -3   0  10       29.39       24.54      7.61 o 
  -2   0  10      127.91      135.33      7.73 o 
  -1   0  10       19.60       25.05      6.36 o 
   0   0  10      156.23      146.80      8.94 o 
   1   0  10       60.81       59.10      6.35 o 
   2   0  10       40.61       36.99     10.45 o 
   3   0  10        9.20       10.24      3.50 o 
   4   0  10       79.08       70.03      6.63 o 
   5   0  10       59.61       60.94      8.49 o 
   6   0  10       48.85       40.24      8.11 o 
  -7   1  10       43.67       43.66     11.77 o 
  -6   1  10      137.11      159.09     25.39 o 
  -5   1  10      180.62      180.26     15.61 o 
  -4   1  10       71.98       80.98     13.86 o 
  -3   1  10        0.31        2.02      2.81 o 
  -2   1  10        3.78        5.81      2.95 o 
  -1   1  10      473.11      467.58     35.28 o 
   0   1  10       76.70       71.37      6.20 o 
   1   1  10      143.37      136.53      7.45 o 
   2   1  10      220.63      229.71     18.67 o 
   3   1  10       28.20       30.17      6.31 o 
   4   1  10       43.39       36.83      9.68 o 
   5   1  10        1.46        2.40      1.37 o 
   6   1  10      289.66      291.41     23.99 o 
  -7   2  10        3.08        3.58      4.34 o 
  -6   2  10      187.76      196.95     23.75 o 
  -5   2  10      230.65      247.20     31.22 o 
  -4   2  10       14.19        9.46      3.90 o 
  -3   2  10      204.17      178.94     14.12 o 
  -2   2  10       84.18      118.76      9.92 o 
  -1   2  10      392.54      409.39     17.31 o 
   0   2  10        0.46        1.63      2.52 o 
   1   2  10       70.71       87.75      6.68 o 
   2   2  10        1.14        1.73      1.34 o 
   3   2  10       15.83       15.24      5.01 o 
   4   2  10       21.10       23.00      6.95 o 
   5   2  10      377.16      409.02     26.19 o 
   6   2  10       26.80       25.14      9.50 o 
   7   2  10        0.41        2.66      1.89 o 
  -6   3  10       93.45       85.89     15.07 o 
  -5   3  10       21.37       11.49      4.33 o 
  -4   3  10       22.14       19.89      4.35 o 
  -3   3  10      190.20      209.34     13.20 o 
  -2   3  10       70.61       75.17     10.23 o 
  -1   3  10       23.65       20.53      4.50 o 
   0   3  10      120.41      119.03      8.49 o 
   1   3  10        2.78        3.92      1.65 o 
   2   3  10      137.89      130.91     10.42 o 
   3   3  10      194.31      187.82     15.29 o 
   4   3  10       58.39       62.36      4.00 o 
   5   3  10      467.93      493.57     19.29 o 
   6   3  10        0.67        1.94      1.42 o 
   7   3  10       22.08       19.53      8.67 o 
  -6   4  10      176.72      189.83     22.79 o 
  -5   4  10       83.55       77.75     11.96 o 
  -4   4  10      206.06      219.48     15.37 o 
  -3   4  10      217.39      247.30     14.91 o 
  -2   4  10        7.17        3.51      2.46 o 
  -1   4  10        1.32        0.72      2.21 o 
   0   4  10        2.72        2.22      1.81 o 
   1   4  10      494.75      527.51     29.81 o 
   2   4  10       14.32       15.83      3.61 o 
   3   4  10      256.03      263.41     20.71 o 
   4   4  10       59.52       60.12      4.11 o 
   5   4  10      126.41      117.40      8.53 o 
   6   4  10        2.46        0.58      1.89 o 
   7   4  10       69.58       66.81      7.19 o 
  -5   5  10       80.55       72.42     15.34 o 
  -4   5  10      313.22      309.34     30.21 o 
  -3   5  10       50.92       50.25     11.47 o 
  -2   5  10        9.88       10.78      3.62 o 
  -1   5  10      126.28      125.90      7.92 o 
   0   5  10      122.72      116.21     13.57 o 
   1   5  10        1.66        1.91      1.61 o 
   2   5  10      233.58      252.78     25.44 o 
   3   5  10      586.81      561.54     52.19 o 
   4   5  10        3.67        4.43      2.88 o 
   5   5  10        3.62        5.32      3.57 o 
   6   5  10       28.06       35.51     13.73 o 
   7   5  10        3.97        4.58      5.34 o 
  -5   6  10      217.88      227.35     41.55 o 
  -4   6  10       10.82       17.14      7.38 o 
  -3   6  10       38.30       30.87     10.69 o 
  -2   6  10        0.49        1.27      3.22 o 
  -1   6  10       55.78       45.22     11.59 o 
   0   6  10      414.68      406.36     28.55 o 
   1   6  10       16.77       18.53      7.05 o 
   2   6  10      115.70      133.50     10.90 o 
   3   6  10      112.56      114.97     11.58 o 
   4   6  10       19.27       14.51      5.08 o 
   5   6  10       14.91       14.23      7.10 o 
   6   6  10        3.65        4.62      3.48 o 
   7   6  10        8.95       14.70      7.26 o 
  -4   7  10       31.26       24.83     19.17 o 
  -3   7  10       62.78       48.74     20.96 o 
  -2   7  10       83.46       86.58     11.67 o 
  -1   7  10       76.42       63.97     20.40 o 
   0   7  10       11.78       11.00      6.74 o 
   1   7  10      256.52      259.03     19.78 o 
   2   7  10       71.93       72.91      8.30 o 
   3   7  10       35.75       31.71     13.42 o 
   4   7  10        5.25        4.06      4.82 o 
   5   7  10       12.94       17.35      6.73 o 
   6   7  10        0.63        1.78      4.08 o 
   7   7  10      117.63      135.67     22.16 o 
  -3   8  10        0.30        3.82      4.73 o 
  -2   8  10      209.44      225.04     22.47 o 
  -1   8  10        2.77        2.64      2.97 o 
   0   8  10      253.68      234.64     25.00 o 
   1   8  10      218.37      221.38     20.51 o 
   2   8  10        0.99        3.05      3.01 o 
   3   8  10        1.76        3.60      3.46 o 
   4   8  10       69.29       61.47     23.23 o 
   5   8  10       13.79        8.13      6.98 o 
   6   8  10       17.49       15.93      7.30 o 
   7   8  10       40.26       25.24     16.43 o 
  -1   9  10        0.87        2.07      3.57 o 
   0   9  10      157.34      161.66     18.83 o 
   1   9  10       43.09       30.52     11.76 o 
   2   9  10        0.81        4.09      2.53 o 
   3   9  10       32.62       24.33     13.67 o 
   4   9  10        1.01        2.40      4.40 o 
   5   9  10       16.60       13.66      4.53 o 
   6   9  10       14.64       14.15     10.18 o 
   1  10  10       51.15       39.84     24.71 o 
   2  10  10       20.47       15.08      9.87 o 
   3  10  10        3.19        6.96      2.80 o 
   4  10  10        3.63        4.36      3.31 o 
   5  10  10       19.33       14.41     10.23 o 
  -4  -5  11        8.01        6.13      4.00 o 
  -3  -5  11        3.58        4.30      3.58 o 
  -2  -5  11       10.38        9.75      6.14 o 
  -1  -5  11        7.93        7.20      5.84 o 
  -5  -4  11       13.63        8.41      6.23 o 
  -4  -4  11       50.50       29.84     16.39 o 
  -3  -4  11       14.55        9.53      8.03 o 
  -2  -4  11       13.77       12.71      7.49 o 
  -1  -4  11       73.70       66.32     10.71 o 
   0  -4  11       20.52       15.19      8.61 o 
   1  -4  11       75.55       70.02     15.00 o 
  -6  -3  11       17.49       16.61     17.19 o 
  -5  -3  11       65.37       63.36     24.84 o 
  -4  -3  11       65.98       51.38     27.66 o 
  -3  -3  11        0.80        1.48      2.56 o 
  -2  -3  11       35.81       32.94     14.24 o 
  -1  -3  11      143.25      139.34     14.72 o 
   0  -3  11       35.05       32.64     12.08 o 
   1  -3  11        1.20        1.84      3.49 o 
   2  -3  11      129.94      119.46     20.09 o 
  -6  -2  11        2.03        4.83      7.36 o 
  -5  -2  11        5.70        6.94      9.01 o 
  -4  -2  11        5.00        7.71      5.40 o 
  -3  -2  11        0.54        1.51      4.08 o 
  -2  -2  11      231.40      218.19     16.27 o 
  -1  -2  11        1.54        2.93      1.77 o 
   0  -2  11       48.05       45.36      5.01 o 
   1  -2  11       15.22       11.64      6.37 o 
   2  -2  11      158.27      159.93     14.18 o 
   3  -2  11        8.67        3.54      3.12 o 
   4  -2  11        6.70        5.66      2.92 o 
  -7  -1  11        2.55        8.59      8.98 o 
  -6  -1  11        8.11        7.32      5.70 o 
  -5  -1  11       40.86       45.08     25.96 o 
  -4  -1  11       16.33        9.80      4.85 o 
  -3  -1  11        9.28       11.98      4.39 o 
  -2  -1  11      222.26      216.89     14.10 o 
  -1  -1  11       93.89       95.94      8.63 o 
   0  -1  11        5.01        3.94      2.84 o 
   1  -1  11      217.92      217.56     14.22 o 
   2  -1  11       21.57       22.34      7.91 o 
   3  -1  11       37.99       37.42      4.20 o 
   4  -1  11       33.85       31.41      4.38 o 
  -7   0  11        4.54        4.62      6.38 o 
  -6   0  11      132.37      134.93     20.00 o 
  -5   0  11       64.34       69.17     14.57 o 
  -4   0  11        8.30        9.15      4.31 o 
  -3   0  11      379.20      390.50     23.44 o 
  -2   0  11       88.04      122.86      8.86 o 
  -1   0  11        3.97        2.37      2.86 o 
   0   0  11       86.33       91.29      8.05 o 
   1   0  11      196.00      183.01     11.55 o 
   2   0  11      222.11      214.44     14.14 o 
   3   0  11       76.58       69.51      6.42 o 
   4   0  11       71.79       73.56      7.40 o 
   5   0  11        5.76        5.70      3.47 o 
  -6   1  11        0.03        2.92      2.51 o 
  -5   1  11       23.59       15.58      6.64 o 
  -4   1  11      321.43      317.66     21.73 o 
  -3   1  11      332.29      328.47     18.28 o 
  -2   1  11        1.98        2.52      2.54 o 
  -1   1  11       24.44       25.03      7.47 o 
   0   1  11      212.87      219.30     14.01 o 
   1   1  11        0.21        2.84      2.57 o 
   2   1  11        8.65        7.84      3.38 o 
   3   1  11       12.97       12.93      3.09 o 
   4   1  11      139.48      133.98     12.37 o 
   5   1  11        0.48        1.32      2.63 o 
   6   1  11       35.91       27.11      7.08 o 
  -6   2  11       62.93       46.07     21.59 o 
  -5   2  11        0.03        1.90      2.37 o 
  -4   2  11      581.61      653.44     40.56 o 
  -3   2  11        9.33        5.57      2.48 o 
  -2   2  11        0.33        3.26      2.28 o 
  -1   2  11       19.91       24.90      5.13 o 
   0   2  11       24.75       30.57      8.68 o 
   1   2  11      430.84      406.76     22.30 o 
   2   2  11      200.27      211.02     13.24 o 
   3   2  11        0.54        3.17      1.89 o 
   4   2  11       10.29        8.71      3.47 o 
   5   2  11        8.84        3.70      3.34 o 
   6   2  11       75.49       80.72      9.88 o 
  -6   3  11        2.35        4.55      5.89 o 
  -5   3  11      684.38      762.23     51.62 o 
  -4   3  11      287.08      277.22     26.46 o 
  -3   3  11       86.71       90.82      6.86 o 
  -2   3  11       53.90       52.46     12.16 o 
  -1   3  11        1.53        0.50      1.71 o 
   0   3  11       20.19       16.44      4.96 o 
   1   3  11      276.62      305.19     19.84 o 
   2   3  11      649.48      673.21     35.46 o 
   3   3  11        0.60        2.26      1.58 o 
   4   3  11        0.98        1.54      1.64 o 
   5   3  11       28.51       23.76      9.59 o 
   6   3  11       14.31       11.77      5.74 o 
  -5   4  11      210.53      232.24     26.42 o 
  -4   4  11       34.07       22.55     12.18 o 
  -3   4  11        1.54        2.53      2.67 o 
  -2   4  11      149.48      149.35     12.86 o 
  -1   4  11       40.84       38.65     11.20 o 
   0   4  11       15.94       15.04      4.98 o 
   1   4  11      350.05      366.42     21.74 o 
   2   4  11        1.91        3.00      1.64 o 
   3   4  11       53.65       53.84      4.02 o 
   4   4  11       30.67       26.99      8.47 o 
   5   4  11        4.14        3.76      2.44 o 
   6   4  11        2.64        2.60      3.50 o 
   7   4  11        3.65        3.82      4.08 o 
  -5   5  11        5.03        4.04      3.55 o 
  -4   5  11       64.23       45.23     18.27 o 
  -3   5  11       16.30       13.75      6.62 o 
  -2   5  11        0.09        1.99      1.64 o 
  -1   5  11        0.00        3.81      1.97 o 
   0   5  11      100.53       97.20      9.45 o 
   1   5  11       84.85       85.08      6.02 o 
   2   5  11       59.34       48.66     21.56 o 
   3   5  11        0.26       -0.15      2.71 o 
   4   5  11      192.88      214.69     19.15 o 
   5   5  11        8.61        7.34      5.34 o 
   6   5  11       17.98       10.24      7.25 o 
   7   5  11       33.35       34.14     21.80 o 
  -4   6  11       33.06       32.48     19.19 o 
  -3   6  11       71.13       65.84     11.78 o 
  -2   6  11       16.40       12.77      7.74 o 
  -1   6  11      451.28      420.51     33.13 o 
   0   6  11      227.99      215.37     19.18 o 
   1   6  11        3.11        5.35      4.00 o 
   2   6  11       77.96       78.61     22.77 o 
   3   6  11        0.51        2.74      3.05 o 
   4   6  11       15.64       11.32      4.78 o 
   5   6  11        5.24        6.87      5.65 o 
   6   6  11       36.03       27.98     14.67 o 
   7   6  11        4.38        4.66      4.42 o 
  -3   7  11        3.79        6.17      7.37 o 
  -2   7  11       11.62       13.36      6.68 o 
  -1   7  11      171.11      170.98     16.65 o 
   0   7  11       27.64       32.93     12.79 o 
   1   7  11        2.06        5.79      5.32 o 
   2   7  11      129.24      125.12     12.87 o 
   3   7  11        0.27       -0.43      2.18 o 
   4   7  11        4.12        4.31      3.17 o 
   5   7  11       23.82       16.09      9.83 o 
   6   7  11       52.40       55.86     11.07 o 
  -2   8  11       62.55       50.59     20.62 o 
  -1   8  11      101.33       83.90     29.39 o 
   0   8  11       16.43        9.50      4.57 o 
   1   8  11       65.22       66.66     27.82 o 
   2   8  11       52.89       47.59     17.66 o 
   3   8  11        0.02        2.25      2.78 o 
   4   8  11       11.46        8.18      4.30 o 
   5   8  11       77.22       52.74     26.73 o 
   6   8  11      100.74       90.93     19.43 o 
   0   9  11       10.44        6.20      5.65 o 
   1   9  11        2.52        3.48      3.10 o 
   2   9  11        0.82        5.16      3.48 o 
   3   9  11       51.67       62.77     12.06 o 
   4   9  11       86.35      106.79     17.51 o 
   5   9  11      228.82      218.24     28.36 o 
  -2  -4  12       68.17       34.40     45.48 o 
  -4  -3  12        9.20       10.02      3.69 o 
  -3  -3  12       93.98       89.76     16.28 o 
  -2  -3  12       91.65       66.81     25.56 o 
  -1  -3  12        0.16        2.51      3.47 o 
   0  -3  12       36.09       22.92     14.43 o 
   1  -3  12       34.61       36.33      7.74 o 
  -5  -2  12        6.67        5.93      5.48 o 
  -4  -2  12       50.79       50.19     24.33 o 
  -3  -2  12      219.67      216.85     21.82 o 
  -2  -2  12       17.36       10.86      6.27 o 
  -1  -2  12       37.01       35.55     16.19 o 
   0  -2  12      202.84      180.56     14.58 o 
   1  -2  12        4.89        3.24      3.05 o 
   2  -2  12       73.74       64.68      9.27 o 
  -5  -1  12      160.61      173.08     32.04 o 
  -4  -1  12      382.26      430.96     39.70 o 
  -3  -1  12       16.87       10.22      5.08 o 
  -2  -1  12      177.04      167.98     13.22 o 
  -1  -1  12       25.33       27.36      9.28 o 
   0  -1  12       14.46       11.28      5.16 o 
   1  -1  12        0.42        1.96      2.77 o 
   2  -1  12       29.71       23.00     10.39 o 
   3  -1  12       60.12       57.16      6.75 o 
  -6   0  12       14.68        3.30      7.64 o 
  -5   0  12      198.45      214.51     25.57 o 
  -4   0  12       51.75       45.45      6.06 o 
  -3   0  12      169.93      173.86     13.60 o 
  -2   0  12        3.40        6.93      4.39 o 
  -1   0  12       70.09       61.77     15.87 o 
   0   0  12       21.05       19.11      7.28 o 
   1   0  12        1.57        1.63      2.25 o 
   2   0  12       76.04       82.34      8.33 o 
   3   0  12       44.23       47.65     14.28 o 
   4   0  12        7.98       11.02      4.84 o 
  -6   1  12      181.17      224.40     28.82 o 
  -5   1  12      367.47      388.50     42.39 o 
  -4   1  12        2.28        3.30      3.44 o 
  -3   1  12      161.29      150.15     12.22 o 
  -2   1  12        1.28        2.19      1.70 o 
  -1   1  12        3.06        5.65      2.90 o 
   0   1  12       21.00       16.33      4.99 o 
   1   1  12      295.39      301.23     19.44 o 
   2   1  12       14.97       11.85      5.00 o 
   3   1  12        8.62        9.44      3.54 o 
   4   1  12       19.35       15.85      8.32 o 
   5   1  12       59.47       53.12     10.45 o 
  -5   2  12        7.28        5.71      4.21 o 
  -4   2  12       59.11       52.54     17.17 o 
  -3   2  12      100.08      100.59     12.36 o 
  -2   2  12        0.12        2.57      2.70 o 
  -1   2  12        4.20        6.42      4.43 o 
   0   2  12      289.10      300.50     18.91 o 
   1   2  12       41.54       39.04     10.35 o 
   2   2  12      152.24      166.11     13.53 o 
   3   2  12      179.80      182.61     14.10 o 
   4   2  12       11.33        7.66      4.76 o 
   5   2  12        0.19        0.51      1.78 o 
  -5   3  12       53.20       45.60     27.40 o 
  -4   3  12        1.30        2.40      2.34 o 
  -3   3  12        1.30        5.40      2.94 o 
  -2   3  12        0.06        3.21      2.72 o 
  -1   3  12       21.55       22.20      5.79 o 
   0   3  12       32.61       33.93      9.57 o 
   1   3  12        4.21        5.61      1.84 o 
   2   3  12        0.05        1.81      1.84 o 
   3   3  12      331.43      330.01     23.43 o 
   4   3  12        2.47        2.06      2.15 o 
   5   3  12       26.38       23.24      7.40 o 
  -5   4  12       27.18       16.04     12.62 o 
  -4   4  12        8.70        7.68      5.90 o 
  -3   4  12       23.98       19.97      7.49 o 
  -2   4  12      178.65      165.20     13.10 o 
  -1   4  12      340.47      315.57     20.39 o 
   0   4  12       11.80       13.57      3.48 o 
   1   4  12        0.04        1.50      1.52 o 
   2   4  12      160.64      177.66     13.05 o 
   3   4  12      101.11       92.38      6.21 o 
   4   4  12        1.32        1.81      2.71 o 
   5   4  12        1.68        3.29      2.95 o 
   6   4  12        4.01        3.63      3.47 o 
  -4   5  12        0.98       -0.53      3.55 o 
  -3   5  12        2.70        5.06      4.28 o 
  -2   5  12      275.11      276.39     24.41 o 
  -1   5  12       28.51       33.66      7.45 o 
   0   5  12       57.51       50.75     19.89 o 
   1   5  12      285.60      323.24     26.53 o 
   2   5  12       73.15       86.47     12.28 o 
   3   5  12       36.28       18.63     10.92 o 
   4   5  12        0.36        5.70      3.95 o 
   5   5  12       10.22        8.51      4.20 o 
   6   5  12        3.67        3.92      4.91 o 
  -3   6  12        7.06        5.05      4.07 o 
  -2   6  12      285.16      302.47     29.55 o 
  -1   6  12        6.39        6.61      4.17 o 
   0   6  12       14.36       12.98      9.16 o 
   1   6  12      356.48      357.40     32.72 o 
   2   6  12        1.08        6.96      4.73 o 
   3   6  12       21.74       19.69      8.79 o 
   4   6  12       11.21       10.05      7.99 o 
   5   6  12       86.96       80.07     27.33 o 
   6   6  12       35.32       29.60     16.67 o 
  -2   7  12       91.04       84.72     34.69 o 
  -1   7  12       58.14       65.28     27.28 o 
   0   7  12      118.19      107.72     11.82 o 
   1   7  12       48.06       34.03     19.91 o 
   2   7  12       32.38       34.16     15.81 o 
   3   7  12       50.65       48.05     15.91 o 
   4   7  12      201.63      229.47     23.96 o 
   5   7  12        0.99        1.52      3.86 o 
  -1   8  12       31.79       17.58     15.45 o 
   0   8  12      132.51      136.83     18.39 o 
   1   8  12       21.62       12.40      7.84 o 
   2   8  12       47.35       40.35      7.09 o 
   3   8  12       32.70       36.91     18.99 o 
   4   8  12       87.20       93.55     15.84 o 
   5   8  12       60.63       57.00     13.54 o 
   1   9  12       83.50       81.80     16.86 o 
   2   9  12        9.99        5.84      5.71 o 
   3   9  12       48.24       47.88      9.95 o 
  -3  -2  13       86.64       83.33     16.88 o 
  -2  -2  13        3.40        4.77      3.21 o 
  -1  -2  13        8.33        5.99      5.47 o 
   0  -2  13        6.19        5.92      2.76 o 
  -4  -1  13       93.62      132.97     28.00 o 
  -3  -1  13       24.20       13.43      8.49 o 
  -2  -1  13        6.19        2.56      5.30 o 
  -1  -1  13        5.82        2.05      2.82 o 
   0  -1  13       31.45       22.27     10.00 o 
   1  -1  13        9.02        6.07      4.57 o 
  -4   0  13      118.86      133.60     26.31 o 
  -3   0  13       14.37        9.01      5.21 o 
  -2   0  13       34.01       40.34      5.54 o 
  -1   0  13       85.00       91.52     11.64 o 
   0   0  13       89.37       79.35      8.85 o 
   1   0  13       18.09       14.28      5.54 o 
   2   0  13      126.57      120.94     14.15 o 
   3   0  13       95.32       89.62     12.13 o 
  -4   1  13        3.15        0.55      2.98 o 
  -3   1  13        5.12        2.27      2.42 o 
  -2   1  13        0.60        3.17      3.02 o 
  -1   1  13       35.26       40.11      5.75 o 
   0   1  13        1.65        3.02      2.68 o 
   1   1  13       17.25       14.13      6.03 o 
   2   1  13      268.96      278.67     21.58 o 
   3   1  13       20.18       15.18      6.22 o 
  -4   2  13        6.09        4.78      4.68 o 
  -3   2  13        5.85        3.86      2.79 o 
  -2   2  13      101.59       93.48      9.47 o 
  -1   2  13      104.63      102.15     12.67 o 
   0   2  13        1.55        2.23      3.64 o 
   1   2  13       24.50       19.46      7.04 o 
   2   2  13      342.32      382.20     25.98 o 
   3   2  13       13.65       11.06      5.51 o 
   4   2  13       25.31       16.97      6.19 o 
  -4   3  13        2.95        3.18      3.38 o 
  -3   3  13       52.42       30.21     14.75 o 
  -2   3  13       66.01       82.59     13.22 o 
  -1   3  13        1.80        2.55      2.86 o 
   0   3  13      440.06      502.32     13.95 o 
   1   3  13      257.77      253.85     17.96 o 
   2   3  13        0.88        2.51      2.30 o 
   3   3  13       25.90       21.40      6.88 o 
   4   3  13       17.68       18.08      6.51 o 
  -3   4  13       90.11       79.27     13.86 o 
  -2   4  13      107.52      122.53     15.61 o 
  -1   4  13      133.65      130.24     10.39 o 
   0   4  13      167.03      170.88     17.16 o 
   1   4  13       11.22       12.53      5.90 o 
   2   4  13      142.45      143.32     15.55 o 
   3   4  13       34.01       31.66     12.35 o 
   4   4  13        1.10        3.52      2.80 o 
  -3   5  13      114.06      123.05     23.72 o 
  -2   5  13       22.79       16.18      6.15 o 
  -1   5  13      503.47      536.11     26.09 o 
   0   5  13       52.58       38.36     14.85 o 
   1   5  13        7.56       11.55      5.09 o 
   2   5  13      108.46      103.53     20.71 o 
   3   5  13       10.09       10.76      4.59 o 
   4   5  13       26.77       25.16     13.59 o 
  -2   6  13      194.53      210.10     27.29 o 
  -1   6  13      105.15       81.99     28.10 o 
   0   6  13        0.24        0.26      4.09 o 
   1   6  13        2.59        2.97      3.30 o 
   2   6  13       16.75       19.49      7.34 o 
   3   6  13        0.01        2.79      2.71 o 
   4   6  13        3.91        6.93      4.71 o 
  -1   7  13        5.19        4.24      3.68 o 
   0   7  13        0.01        2.12      4.66 o 
   1   7  13        1.75        5.34      3.95 o 
   2   7  13        9.72        8.33      6.83 o 
   3   7  13       37.73       25.91     16.05 o 
   4   7  13       32.61       29.69     14.33 o 
   2   8  13        3.56        6.37      5.22 o 
  -2   0  14       21.28       15.40      7.40 o 
  -1   0  14       31.90       23.48      9.64 o 
   0   0  14       26.32       18.68     11.41 o 
  -2   1  14       20.73       21.16     10.37 o 
  -1   1  14       40.05       27.55     13.18 o 
   0   1  14      557.61      542.18     52.96 o 
   1   1  14        0.33        1.64      2.06 o 
  -3   2  14        5.83        5.61      3.58 o 
  -2   2  14        7.59        4.95      3.53 o 
  -1   2  14      294.23      301.87     27.32 o 
   0   2  14        1.70        3.57      3.53 o 
   1   2  14      131.86      126.47     14.27 o 
   2   2  14        0.31        1.25      1.21 o 
  -2   3  14      136.18      121.60     15.68 o 
  -1   3  14      217.02      251.68     23.23 o 
   0   3  14       53.72       47.53     15.39 o 
   1   3  14        1.47        1.89      1.19 o 
   2   3  14        5.58        8.82      4.13 o 
  -2   4  14      259.77      246.15     31.31 o 
  -1   4  14       12.31        8.92      8.89 o 
   0   4  14        4.92        5.46      4.92 o 
   1   4  14       16.77       12.94      5.96 o 
   2   4  14        1.61        5.72      3.30 o 
   3   4  14        0.03        1.95      3.69 o 
  -1   5  14       59.37       51.06     13.89 o 
   0   5  14       23.72       15.71      9.50 o 
   1   5  14        0.55        1.44      3.94 o 
   2   5  14        9.98        5.81      6.18 o 
   3   5  14       34.61       20.74     13.08 o 
   0   6  14        0.67        3.87      3.58 o 
   1   6  14        0.45        2.13      2.67 o 
   2   6  14       83.11       73.01     14.10 o 
                                                 
